# Supplementary material for: Intrachromosomal colocalization strengthens co-expression, co-modification and evolutionary conservation of neighboring genes
Source: BMC Genomics. 2018 Jun 13;19:455. doi: 10.1186/s12864-018-4844-1 (PMC6000932; doi:10.1186/s12864-018-4844-1)
Supplement: Supplementary file 1 — Table S1. Intrachromosomal colocalized gene pairs which were not linear neighbors. (XLSX 27 kb) [file 12864_2018_4844_MOESM1_ESM.xlsx]

## Sheet: Sheet1
Intrachromosomal colocalized gene pairs which were not linear neighbors
AT1G30330	AT1G30360
AT2G15535	AT2G15560
AT5G44180	AT5G44200
AT3G04870	AT3G04890
AT3G46500	AT3G46510
AT1G80640	AT1G80660
AT5G53890	AT5G53900
AT5G41110	AT5G41120
AT5G55590	AT5G55610
AT3G59110	AT3G59140
AT3G26400	AT3G26430
AT1G44446	AT1G44575
AT5G65090	AT5G65110
AT3G29320	AT3G29340
AT4G25450	AT4G25500
AT3G61670	AT3G61680
AT2G33230	AT2G33240
AT2G33430	AT2G33450
AT5G58290	AT5G58310
AT5G52070	AT5G52100
AT3G22850	AT3G22880
AT3G01570	AT3G01580
AT3G25980	AT3G26000
AT4G28210	AT4G28230
AT3G54230	AT3G54250
AT3G06640	AT3G06650
AT3G20500	AT3G20530
AT3G26780	AT3G26790
AT5G66070	AT5G66090
AT5G45200	AT5G45220
AT3G21650	AT3G21670
AT5G01120	AT5G01160
AT4G16970	AT4G17000
AT3G03070	AT3G03090
AT5G53500	AT5G53520
AT4G38550	AT4G38570
AT3G51630	AT3G51640
AT1G30010	AT1G30050
AT2G20960	AT2G20980
AT3G25970	AT3G25990
AT3G55646	AT3G55660
AT2G20540	AT2G20560
AT3G51620	AT3G51632
AT2G26610	AT2G26640
AT5G65270	AT5G65280
AT4G02730	AT4G02740
AT3G46910	AT3G46920
AT3G09500	AT3G09530
AT3G22950	AT3G22990
AT3G57510	AT3G57540
AT3G09050	AT3G09080
AT5G19020	AT5G19030
AT1G53800	AT1G53820
AT3G24840	AT3G24860
AT3G62700	AT3G62720
AT4G17050	AT4G17070
AT3G53540	AT3G53560
AT3G47750	AT3G47770
AT3G06420	AT3G06450
AT3G58500	AT3G58520
AT3G20560	AT3G20580
AT5G05900	AT5G05920
AT3G47295	AT3G47340
AT5G24040	AT5G24060
AT3G08760	AT3G08770
AT4G27190	AT4G27230
AT5G44870	AT5G44900
AT2G17640	AT2G17660
AT3G50810	AT3G50830
AT5G54320	AT5G54340
AT3G22345	AT3G22360
AT3G25260	AT3G25280
AT3G61270	AT3G61300
AT3G23770	AT3G23790
AT2G22040	AT2G22060
AT4G14450	AT4G14465
AT5G53220	AT5G53250
AT3G51290	AT3G51310
AT3G19615	AT3G19630
AT2G46860	AT2G46890
AT3G57570	AT3G57590
AT1G17980	AT1G18040
AT5G20610	AT5G20630
AT3G13682	AT3G13690
AT3G63120	AT3G63140
AT4G16770	AT4G16790
AT3G61280	AT3G61300
AT3G51270	AT3G51290
AT1G15740	AT1G15760
AT3G26520	AT3G26540
AT5G27330	AT5G27380
AT3G51460	AT3G51480
AT3G05500	AT3G05520
AT3G44235	AT3G44240
AT3G02550	AT3G02560
AT5G10130	AT5G10170
AT5G09430	AT5G09450
AT3G47810	AT3G47833
AT5G20960	AT5G20980
AT4G39235	AT4G39250
AT2G41350	AT2G41360
AT3G56970	AT3G56990
AT3G48390	AT3G48410
AT3G19870	AT3G19895
AT3G24350	AT3G24420
AT2G23755	AT2G23770
AT3G13360	AT3G13390
AT5G39760	AT5G39785
AT3G46260	AT3G46280
AT3G23990	AT3G24010
AT3G47450	AT3G47460
AT5G46970	AT5G46990
AT3G20510	AT3G20530
AT5G59770	AT5G59810
AT3G22170	AT3G22190
AT3G60910	AT3G61040
AT3G05950	AT3G05960
AT3G19980	AT3G20000
AT3G60920	AT3G61050
AT3G17840	AT3G17850
AT3G22300	AT3G22320
AT3G18820	AT3G18840
AT3G04090	AT3G04110
AT5G67570	AT5G67590
AT3G48000	AT3G48020
AT5G53400	AT5G53440
AT1G23090	AT1G23110
AT5G01690	AT5G01710
AT5G24460	AT5G24490
AT3G24360	AT3G24420
AT4G30190	AT4G30200
AT5G13930	AT5G13950
AT3G53320	AT3G53340
AT3G01660	AT3G01680
AT3G21480	AT3G21490
AT5G46830	AT5G46840
AT3G43860	AT3G43920
AT3G26070	AT3G26085
AT3G63180	AT3G63210
AT5G09480	AT5G09500
AT3G10580	AT3G10600
AT5G44930	AT5G44950
AT5G39960	AT5G39970
AT3G43610	AT3G43630
AT3G15350	AT3G15354
AT5G26717	AT5G26742
AT5G06890	AT5G06905
AT3G11050	AT3G11070
AT3G22330	AT3G22360
AT3G22330	AT3G22345
AT3G01015	AT3G01030
AT3G01015	AT3G01020
AT3G51940	AT3G51970
AT3G04320	AT3G04340
AT3G23130	AT3G23150
AT2G44065	AT2G44080
AT2G44065	AT2G44090
AT2G24070	AT2G24080
AT3G51970	AT3G51990
AT3G14490	AT3G14550
AT3G11397	AT3G11405
AT4G16830	AT4G16840
AT5G04200	AT5G04220
AT4G27470	AT4G27490
AT3G09020	AT3G09032
AT3G56130	AT3G56150
AT5G05140	AT5G05160
AT5G49890	AT5G49900
AT3G21480	AT3G21520
AT3G24770	AT3G24780
AT3G11400	AT3G11405
AT3G13435	AT3G13440
AT2G21280	AT2G21300
AT5G43380	AT5G43400
AT5G20400	AT5G20420
AT5G54940	AT5G54970
AT5G40000	AT5G40010
AT3G16580	AT3G16590
AT5G53450	AT5G53460
AT4G18770	AT4G18800
AT5G40640	AT5G40650
AT2G24860	AT2G24940
AT2G44060	AT2G44090
AT2G44060	AT2G44080
AT5G58860	AT5G58870
AT3G18640	AT3G18660
AT5G03290	AT5G03310
AT3G48950	AT3G48970
AT5G57530	AT5G57540
AT5G27000	AT5G27020
AT5G45490	AT5G45520
AT3G06140	AT3G06145
AT3G26650	AT3G26670
AT5G18710	AT5G18730
AT5G19760	AT5G19790
AT5G56480	AT5G56500
AT5G48390	AT5G48400
AT4G23510	AT4G23515
AT3G27325	AT3G27331
AT3G27325	AT3G27330
AT5G45520	AT5G45540
AT5G64813	AT5G64820
AT3G13400	AT3G13410
AT2G24710	AT2G24720
AT5G37000	AT5G37010
AT3G46730	AT3G46740
AT5G12320	AT5G12330
AT5G19120	AT5G19140
AT5G17020	AT5G17050
AT1G58007	AT1G58025
AT3G02540	AT3G02555
AT5G58620	AT5G58640
AT4G21620	AT4G21650
AT2G18680	AT2G18700
AT1G32810	AT1G32860
AT5G13390	AT5G13420
AT5G53490	AT5G53510
AT2G13620	AT2G13650
AT5G27000	AT5G27030
AT3G22180	AT3G22190
AT3G09400	AT3G09410
AT3G53400	AT3G53410
AT3G53400	AT3G53430
AT5G23860	AT5G23880
AT3G51470	AT3G51490
AT3G07050	AT3G07070
AT3G60370	AT3G60410
AT5G64150	AT5G64170
AT3G52680	AT3G52710
AT5G55260	AT5G55280
AT4G28520	AT4G28540
AT3G61490	AT3G61510
AT3G61490	AT3G61500
AT3G59970	AT3G59990
AT2G33435	AT2G33450
AT3G06430	AT3G06440
AT5G63680	AT5G63700
AT5G27700	AT5G27710
AT3G45860	AT3G45870
AT5G17930	AT5G17980
AT5G58770	AT5G58782
AT5G20020	AT5G20040
AT1G73250	AT1G73300
AT3G61390	AT3G61410
AT3G61390	AT3G61415
AT3G29075	AT3G29090
AT3G60260	AT3G60280
AT3G56590	AT3G56620
AT3G56590	AT3G56610
AT3G48070	AT3G48090
AT3G13350	AT3G13400
AT3G59150	AT3G59170
AT3G46790	AT3G46810
AT5G26930	AT5G26940
AT3G20170	AT3G20190
AT2G16950	AT2G17020
AT5G08660	AT5G08670
AT5G08660	AT5G08680
AT3G11560	AT3G11590
AT5G01670	AT5G01690
AT2G19710	AT2G19730
AT3G59050	AT3G59060
AT5G62730	AT5G62750
AT5G54940	AT5G54960
AT2G20550	AT2G20560
AT5G45990	AT5G46000
AT2G23740	AT2G23770
AT3G03660	AT3G03670
AT3G09060	AT3G09080
AT5G18520	AT5G18540
AT5G26940	AT5G26960
AT3G04060	AT3G04080
AT3G04140	AT3G04160
AT2G48120	AT2G48160
AT4G38600	AT4G38630
AT3G55820	AT3G55840
AT5G18870	AT5G18890
AT5G12080	AT5G12100
AT5G57530	AT5G57550
AT3G15680	AT3G15700
AT3G08630	AT3G08650
AT3G18480	AT3G18500
AT3G08740	AT3G08760
AT3G06860	AT3G06880
AT5G61990	AT5G62000
AT3G15780	AT3G15800
AT5G45210	AT5G45230
AT5G66010	AT5G66030
AT5G26910	AT5G26920
AT3G05940	AT3G05960
AT3G13750	AT3G13770
AT3G13750	AT3G13772
AT3G51050	AT3G51060
AT3G17310	AT3G17330
AT3G44590	AT3G44610
AT5G19790	AT5G19810
AT3G01610	AT3G01630
AT3G01610	AT3G01640
AT3G46490	AT3G46510
AT5G19770	AT5G19790
AT3G06060	AT3G06080
AT5G08100	AT5G08120
AT3G04730	AT3G04740
AT5G46810	AT5G46830
AT4G17770	AT4G17785
AT1G34210	AT1G34260
AT5G65670	AT5G65690
AT3G08730	AT3G08760
AT5G06700	AT5G06720
AT5G16550	AT5G16570
AT3G46160	AT3G46180
AT3G58710	AT3G58730
AT2G30020	AT2G30050
AT4G38870	AT4G38890
AT3G28730	AT3G28750
AT3G19610	AT3G19620
AT5G03280	AT5G03290
AT3G19610	AT3G19630
AT3G45690	AT3G45710
AT2G18670	AT2G18700
AT5G45560	AT5G45580
AT5G19410	AT5G19430
AT3G16170	AT3G16180
AT3G23390	AT3G23410
AT2G32990	AT2G33000
AT5G58780	AT5G58784
AT1G20110	AT1G20160
AT5G20935	AT5G20950
AT5G37630	AT5G37650
AT5G37630	AT5G37660
AT3G22590	AT3G22620
AT3G22590	AT3G22630
AT4G02733	AT4G02740
AT5G58140	AT5G58160
AT3G59960	AT3G59980
AT2G37025	AT2G37035
AT1G07850	AT1G07870
AT5G09620	AT5G09640
AT5G52210	AT5G52230
AT3G48380	AT3G48410
AT3G62240	AT3G62260
AT3G02460	AT3G02470
AT5G25610	AT5G25630
AT3G27530	AT3G27550
AT3G48870	AT3G48890
AT5G20890	AT5G20910
AT3G29030	AT3G29035
AT5G41970	AT5G41992
AT5G41970	AT5G41990
AT5G60300	AT5G60330
AT3G16990	AT3G17010
AT3G56110	AT3G56130
AT5G58770	AT5G58784
AT3G59550	AT3G59570
AT3G57050	AT3G57062
AT5G11980	AT5G12000
AT5G11980	AT5G12010
AT3G07820	AT3G07840
AT4G16745	AT4G16760
AT3G24540	AT3G24550
AT3G06210	AT3G06230
AT4G15280	AT4G15400
AT3G44830	AT3G44850
AT5G05690	AT5G05710
AT5G15250	AT5G15260
AT3G18295	AT3G18310
AT3G07270	AT3G07290
AT3G14067	AT3G14075
AT3G15590	AT3G15605
AT5G35400	AT5G35410
AT2G47070	AT2G47090
AT5G27390	AT5G27410
AT5G27390	AT5G27400
AT3G29060	AT3G29090
AT3G17470	AT3G17570
AT5G14690	AT5G14720
AT3G13200	AT3G13220
AT3G13090	AT3G13110
AT3G12420	AT3G12470
AT5G11280	AT5G11300
AT5G64540	AT5G64550
AT3G46640	AT3G46650
AT4G17440	AT4G17483
AT4G17440	AT4G17460
AT3G59820	AT3G59840
AT3G15260	AT3G15280
AT1G16220	AT1G16250
AT3G24630	AT3G24650
AT3G02160	AT3G02190
AT1G16220	AT1G16240
AT2G36540	AT2G36570
AT1G15750	AT1G15760
AT5G47570	AT5G47590
AT3G10780	AT3G10800
AT5G52280	AT5G52300
AT3G05560	AT3G05570
AT3G05560	AT3G05580
AT5G11290	AT5G11300
AT2G22120	AT2G22125
AT3G58110	AT3G58130
AT3G44600	AT3G44620
AT3G14960	AT3G14980
AT3G43240	AT3G43270
AT3G08800	AT3G08820
AT3G11570	AT3G11590
AT3G11570	AT3G11591
AT4G20460	AT4G20740
AT5G45500	AT5G45520
AT3G23580	AT3G23600
AT3G12760	AT3G12775
AT5G26910	AT5G26930
AT3G14290	AT3G14310
AT5G67560	AT5G67580
AT1G02720	AT1G02740
AT3G17140	AT3G17152
AT3G14330	AT3G14350
AT3G58490	AT3G58510
AT3G26100	AT3G26115
AT3G60420	AT3G60440
AT5G41190	AT5G41210
AT3G54170	AT3G54190
AT3G20920	AT3G20960
AT3G27440	AT3G27460
AT5G51300	AT5G51330
AT5G25520	AT5G25540
AT3G27710	AT3G27730
AT5G58110	AT5G58130
AT3G06270	AT3G06290
AT3G17000	AT3G17020
AT3G54060	AT3G54080
AT3G13226	AT3G13229
AT3G13226	AT3G13228
AT5G01010	AT5G01020
AT3G52850	AT3G52870
AT3G01080	AT3G01090
AT3G43670	AT3G43700
AT5G60550	AT5G60570
AT5G40650	AT5G40670
AT2G44620	AT2G44640
AT3G28390	AT3G28420
AT3G19050	AT3G19080
AT5G49070	AT5G49110
AT3G22880	AT3G22900
AT3G22490	AT3G22510
AT3G22990	AT3G23020
AT5G60720	AT5G60740
AT3G12060	AT3G12080
AT3G14940	AT3G14960
AT3G06868	AT3G06880
AT3G53470	AT3G53500
AT3G55660	AT3G55700
AT3G63340	AT3G63360
AT3G18230	AT3G18240
AT3G55800	AT3G55820
AT3G49110	AT3G49120
AT1G20700	AT1G20720
AT3G46720	AT3G46740
AT3G09085	AT3G09100
AT3G27350	AT3G27380
AT5G24470	AT5G24490
AT5G61730	AT5G61750
AT3G13437	AT3G13440
AT5G22090	AT5G22120
AT3G47610	AT3G47630
AT3G19100	AT3G19130
AT3G20180	AT3G20200
AT1G01030	AT1G01050
AT3G23410	AT3G23430
AT3G45130	AT3G45140
AT5G08570	AT5G08590
AT2G33290	AT2G33310
AT5G16840	AT5G16860
AT5G15660	AT5G15680
AT5G14690	AT5G14710
AT3G46180	AT3G46190
AT5G09630	AT5G09650
AT5G48040	AT5G48060
AT5G08750	AT5G08770
AT3G60900	AT3G61040
AT3G50660	AT3G50670
AT5G52340	AT5G52360
AT3G18650	AT3G18670
AT2G44610	AT2G44640
AT1G44414	AT1G44575
AT5G38660	AT5G38690
AT5G64180	AT5G64200
AT3G10390	AT3G10405
AT3G01085	AT3G01100
AT2G21240	AT2G21260
AT3G63050	AT3G63060

## Sheet: Sheet2
AT1G30330
AT2G15535
AT5G44180
AT3G04870
AT3G46500
AT1G80640
AT5G53890
AT5G41110
AT5G55590
AT3G59110
AT3G26400
AT1G44446
AT5G65090
AT3G29320
AT4G25450
AT3G61670
AT2G33230
AT2G33430
AT5G58290
AT5G52070
AT3G22850
AT3G01570
AT3G25980
AT4G28210
AT3G54230
AT3G06640
AT3G20500
AT3G26780
AT5G66070
AT5G45200
AT3G21650
AT5G01120
AT4G16970
AT3G03070
AT5G53500
AT4G38550
AT3G51630
AT1G30010
AT2G20960
AT3G25970
AT3G55646
AT2G20540
AT3G51620
AT2G26610
AT5G65270
AT4G02730
AT3G46910
AT3G09500
AT3G22950
AT3G57510
AT3G09050
AT5G19020
AT1G53800
AT3G24840
AT3G62700
AT4G17050
AT3G53540
AT3G47750
AT3G06420
AT3G58500
AT3G20560
AT5G05900
AT3G47295
AT5G24040
AT3G08760
AT4G27190
AT5G44870
AT2G17640
AT3G50810
AT5G54320
AT3G22345
AT3G25260
AT3G61270
AT3G23770
AT2G22040
AT4G14450
AT5G53220
AT3G51290
AT3G19615
AT2G46860
AT3G57570
AT1G17980
AT5G20610
AT3G13682
AT3G63120
AT4G16770
AT3G61280
AT3G51270
AT1G15740
AT3G26520
AT5G27330
AT3G51460
AT3G05500
AT3G44235
AT3G02550
AT5G10130
AT5G09430
AT3G47810
AT5G20960
AT4G39235
AT2G41350
AT3G56970
AT3G48390
AT3G19870
AT3G24350
AT2G23755
AT3G13360
AT5G39760
AT3G46260
AT3G23990
AT3G47450
AT5G46970
AT3G20510
AT5G59770
AT3G22170
AT3G60910
AT3G05950
AT3G19980
AT3G60920
AT3G17840
AT3G22300
AT3G18820
AT3G04090
AT5G67570
AT3G48000
AT5G53400
AT1G23090
AT5G01690
AT5G24460
AT3G24360
AT4G30190
AT5G13930
AT3G53320
AT3G01660
AT3G21480
AT5G46830
AT3G43860
AT3G26070
AT3G63180
AT5G09480
AT3G10580
AT5G44930
AT5G39960
AT3G43610
AT3G15350
AT5G26717
AT5G06890
AT3G11050
AT3G22330
AT3G22330
AT3G01015
AT3G01015
AT3G51940
AT3G04320
AT3G23130
AT2G44065
AT2G44065
AT2G24070
AT3G51970
AT3G14490
AT3G11397
AT4G16830
AT5G04200
AT4G27470
AT3G09020
AT3G56130
AT5G05140
AT5G49890
AT3G21480
AT3G24770
AT3G11400
AT3G13435
AT2G21280
AT5G43380
AT5G20400
AT5G54940
AT5G40000
AT3G16580
AT5G53450
AT4G18770
AT5G40640
AT2G24860
AT2G44060
AT2G44060
AT5G58860
AT3G18640
AT5G03290
AT3G48950
AT5G57530
AT5G27000
AT5G45490
AT3G06140
AT3G26650
AT5G18710
AT5G19760
AT5G56480
AT5G48390
AT4G23510
AT3G27325
AT3G27325
AT5G45520
AT5G64813
AT3G13400
AT2G24710
AT5G37000
AT3G46730
AT5G12320
AT5G19120
AT5G17020
AT1G58007
AT3G02540
AT5G58620
AT4G21620
AT2G18680
AT1G32810
AT5G13390
AT5G53490
AT2G13620
AT5G27000
AT3G22180
AT3G09400
AT3G53400
AT3G53400
AT5G23860
AT3G51470
AT3G07050
AT3G60370
AT5G64150
AT3G52680
AT5G55260
AT4G28520
AT3G61490
AT3G61490
AT3G59970
AT2G33435
AT3G06430
AT5G63680
AT5G27700
AT3G45860
AT5G17930
AT5G58770
AT5G20020
AT1G73250
AT3G61390
AT3G61390
AT3G29075
AT3G60260
AT3G56590
AT3G56590
AT3G48070
AT3G13350
AT3G59150
AT3G46790
AT5G26930
AT3G20170
AT2G16950
AT5G08660
AT5G08660
AT3G11560
AT5G01670
AT2G19710
AT3G59050
AT5G62730
AT5G54940
AT2G20550
AT5G45990
AT2G23740
AT3G03660
AT3G09060
AT5G18520
AT5G26940
AT3G04060
AT3G04140
AT2G48120
AT4G38600
AT3G55820
AT5G18870
AT5G12080
AT5G57530
AT3G15680
AT3G08630
AT3G18480
AT3G08740
AT3G06860
AT5G61990
AT3G15780
AT5G45210
AT5G66010
AT5G26910
AT3G05940
AT3G13750
AT3G13750
AT3G51050
AT3G17310
AT3G44590
AT5G19790
AT3G01610
AT3G01610
AT3G46490
AT5G19770
AT3G06060
AT5G08100
AT3G04730
AT5G46810
AT4G17770
AT1G34210
AT5G65670
AT3G08730
AT5G06700
AT5G16550
AT3G46160
AT3G58710
AT2G30020
AT4G38870
AT3G28730
AT3G19610
AT5G03280
AT3G19610
AT3G45690
AT2G18670
AT5G45560
AT5G19410
AT3G16170
AT3G23390
AT2G32990
AT5G58780
AT1G20110
AT5G20935
AT5G37630
AT5G37630
AT3G22590
AT3G22590
AT4G02733
AT5G58140
AT3G59960
AT2G37025
AT1G07850
AT5G09620
AT5G52210
AT3G48380
AT3G62240
AT3G02460
AT5G25610
AT3G27530
AT3G48870
AT5G20890
AT3G29030
AT5G41970
AT5G41970
AT5G60300
AT3G16990
AT3G56110
AT5G58770
AT3G59550
AT3G57050
AT5G11980
AT5G11980
AT3G07820
AT4G16745
AT3G24540
AT3G06210
AT4G15280
AT3G44830
AT5G05690
AT5G15250
AT3G18295
AT3G07270
AT3G14067
AT3G15590
AT5G35400
AT2G47070
AT5G27390
AT5G27390
AT3G29060
AT3G17470
AT5G14690
AT3G13200
AT3G13090
AT3G12420
AT5G11280
AT5G64540
AT3G46640
AT4G17440
AT4G17440
AT3G59820
AT3G15260
AT1G16220
AT3G24630
AT3G02160
AT1G16220
AT2G36540
AT1G15750
AT5G47570
AT3G10780
AT5G52280
AT3G05560
AT3G05560
AT5G11290
AT2G22120
AT3G58110
AT3G44600
AT3G14960
AT3G43240
AT3G08800
AT3G11570
AT3G11570
AT4G20460
AT5G45500
AT3G23580
AT3G12760
AT5G26910
AT3G14290
AT5G67560
AT1G02720
AT3G17140
AT3G14330
AT3G58490
AT3G26100
AT3G60420
AT5G41190
AT3G54170
AT3G20920
AT3G27440
AT5G51300
AT5G25520
AT3G27710
AT5G58110
AT3G06270
AT3G17000
AT3G54060
AT3G13226
AT3G13226
AT5G01010
AT3G52850
AT3G01080
AT3G43670
AT5G60550
AT5G40650
AT2G44620
AT3G28390
AT3G19050
AT5G49070
AT3G22880
AT3G22490
AT3G22990
AT5G60720
AT3G12060
AT3G14940
AT3G06868
AT3G53470
AT3G55660
AT3G63340
AT3G18230
AT3G55800
AT3G49110
AT1G20700
AT3G46720
AT3G09085
AT3G27350
AT5G24470
AT5G61730
AT3G13437
AT5G22090
AT3G47610
AT3G19100
AT3G20180
AT1G01030
AT3G23410
AT3G45130
AT5G08570
AT2G33290
AT5G16840
AT5G15660
AT5G14690
AT3G46180
AT5G09630
AT5G48040
AT5G08750
AT3G60900
AT3G50660
AT5G52340
AT3G18650
AT2G44610
AT1G44414
AT5G38660
AT5G64180
AT3G10390
AT3G01085
AT2G21240
AT3G63050
AT1G30360
AT2G15560
AT5G44200
AT3G04890
AT3G46510
AT1G80660
AT5G53900
AT5G41120
AT5G55610
AT3G59140
AT3G26430
AT1G44575
AT5G65110
AT3G29340
AT4G25500
AT3G61680
AT2G33240
AT2G33450
AT5G58310
AT5G52100
AT3G22880
AT3G01580
AT3G26000
AT4G28230
AT3G54250
AT3G06650
AT3G20530
AT3G26790
AT5G66090
AT5G45220
AT3G21670
AT5G01160
AT4G17000
AT3G03090
AT5G53520
AT4G38570
AT3G51640
AT1G30050
AT2G20980
AT3G25990
AT3G55660
AT2G20560
AT3G51632
AT2G26640
AT5G65280
AT4G02740
AT3G46920
AT3G09530
AT3G22990
AT3G57540
AT3G09080
AT5G19030
AT1G53820
AT3G24860
AT3G62720
AT4G17070
AT3G53560
AT3G47770
AT3G06450
AT3G58520
AT3G20580
AT5G05920
AT3G47340
AT5G24060
AT3G08770
AT4G27230
AT5G44900
AT2G17660
AT3G50830
AT5G54340
AT3G22360
AT3G25280
AT3G61300
AT3G23790
AT2G22060
AT4G14465
AT5G53250
AT3G51310
AT3G19630
AT2G46890
AT3G57590
AT1G18040
AT5G20630
AT3G13690
AT3G63140
AT4G16790
AT3G61300
AT3G51290
AT1G15760
AT3G26540
AT5G27380
AT3G51480
AT3G05520
AT3G44240
AT3G02560
AT5G10170
AT5G09450
AT3G47833
AT5G20980
AT4G39250
AT2G41360
AT3G56990
AT3G48410
AT3G19895
AT3G24420
AT2G23770
AT3G13390
AT5G39785
AT3G46280
AT3G24010
AT3G47460
AT5G46990
AT3G20530
AT5G59810
AT3G22190
AT3G61040
AT3G05960
AT3G20000
AT3G61050
AT3G17850
AT3G22320
AT3G18840
AT3G04110
AT5G67590
AT3G48020
AT5G53440
AT1G23110
AT5G01710
AT5G24490
AT3G24420
AT4G30200
AT5G13950
AT3G53340
AT3G01680
AT3G21490
AT5G46840
AT3G43920
AT3G26085
AT3G63210
AT5G09500
AT3G10600
AT5G44950
AT5G39970
AT3G43630
AT3G15354
AT5G26742
AT5G06905
AT3G11070
AT3G22360
AT3G22345
AT3G01030
AT3G01020
AT3G51970
AT3G04340
AT3G23150
AT2G44080
AT2G44090
AT2G24080
AT3G51990
AT3G14550
AT3G11405
AT4G16840
AT5G04220
AT4G27490
AT3G09032
AT3G56150
AT5G05160
AT5G49900
AT3G21520
AT3G24780
AT3G11405
AT3G13440
AT2G21300
AT5G43400
AT5G20420
AT5G54970
AT5G40010
AT3G16590
AT5G53460
AT4G18800
AT5G40650
AT2G24940
AT2G44090
AT2G44080
AT5G58870
AT3G18660
AT5G03310
AT3G48970
AT5G57540
AT5G27020
AT5G45520
AT3G06145
AT3G26670
AT5G18730
AT5G19790
AT5G56500
AT5G48400
AT4G23515
AT3G27331
AT3G27330
AT5G45540
AT5G64820
AT3G13410
AT2G24720
AT5G37010
AT3G46740
AT5G12330
AT5G19140
AT5G17050
AT1G58025
AT3G02555
AT5G58640
AT4G21650
AT2G18700
AT1G32860
AT5G13420
AT5G53510
AT2G13650
AT5G27030
AT3G22190
AT3G09410
AT3G53410
AT3G53430
AT5G23880
AT3G51490
AT3G07070
AT3G60410
AT5G64170
AT3G52710
AT5G55280
AT4G28540
AT3G61510
AT3G61500
AT3G59990
AT2G33450
AT3G06440
AT5G63700
AT5G27710
AT3G45870
AT5G17980
AT5G58782
AT5G20040
AT1G73300
AT3G61410
AT3G61415
AT3G29090
AT3G60280
AT3G56620
AT3G56610
AT3G48090
AT3G13400
AT3G59170
AT3G46810
AT5G26940
AT3G20190
AT2G17020
AT5G08670
AT5G08680
AT3G11590
AT5G01690
AT2G19730
AT3G59060
AT5G62750
AT5G54960
AT2G20560
AT5G46000
AT2G23770
AT3G03670
AT3G09080
AT5G18540
AT5G26960
AT3G04080
AT3G04160
AT2G48160
AT4G38630
AT3G55840
AT5G18890
AT5G12100
AT5G57550
AT3G15700
AT3G08650
AT3G18500
AT3G08760
AT3G06880
AT5G62000
AT3G15800
AT5G45230
AT5G66030
AT5G26920
AT3G05960
AT3G13770
AT3G13772
AT3G51060
AT3G17330
AT3G44610
AT5G19810
AT3G01630
AT3G01640
AT3G46510
AT5G19790
AT3G06080
AT5G08120
AT3G04740
AT5G46830
AT4G17785
AT1G34260
AT5G65690
AT3G08760
AT5G06720
AT5G16570
AT3G46180
AT3G58730
AT2G30050
AT4G38890
AT3G28750
AT3G19620
AT5G03290
AT3G19630
AT3G45710
AT2G18700
AT5G45580
AT5G19430
AT3G16180
AT3G23410
AT2G33000
AT5G58784
AT1G20160
AT5G20950
AT5G37650
AT5G37660
AT3G22620
AT3G22630
AT4G02740
AT5G58160
AT3G59980
AT2G37035
AT1G07870
AT5G09640
AT5G52230
AT3G48410
AT3G62260
AT3G02470
AT5G25630
AT3G27550
AT3G48890
AT5G20910
AT3G29035
AT5G41992
AT5G41990
AT5G60330
AT3G17010
AT3G56130
AT5G58784
AT3G59570
AT3G57062
AT5G12000
AT5G12010
AT3G07840
AT4G16760
AT3G24550
AT3G06230
AT4G15400
AT3G44850
AT5G05710
AT5G15260
AT3G18310
AT3G07290
AT3G14075
AT3G15605
AT5G35410
AT2G47090
AT5G27410
AT5G27400
AT3G29090
AT3G17570
AT5G14720
AT3G13220
AT3G13110
AT3G12470
AT5G11300
AT5G64550
AT3G46650
AT4G17483
AT4G17460
AT3G59840
AT3G15280
AT1G16250
AT3G24650
AT3G02190
AT1G16240
AT2G36570
AT1G15760
AT5G47590
AT3G10800
AT5G52300
AT3G05570
AT3G05580
AT5G11300
AT2G22125
AT3G58130
AT3G44620
AT3G14980
AT3G43270
AT3G08820
AT3G11590
AT3G11591
AT4G20740
AT5G45520
AT3G23600
AT3G12775
AT5G26930
AT3G14310
AT5G67580
AT1G02740
AT3G17152
AT3G14350
AT3G58510
AT3G26115
AT3G60440
AT5G41210
AT3G54190
AT3G20960
AT3G27460
AT5G51330
AT5G25540
AT3G27730
AT5G58130
AT3G06290
AT3G17020
AT3G54080
AT3G13229
AT3G13228
AT5G01020
AT3G52870
AT3G01090
AT3G43700
AT5G60570
AT5G40670
AT2G44640
AT3G28420
AT3G19080
AT5G49110
AT3G22900
AT3G22510
AT3G23020
AT5G60740
AT3G12080
AT3G14960
AT3G06880
AT3G53500
AT3G55700
AT3G63360
AT3G18240
AT3G55820
AT3G49120
AT1G20720
AT3G46740
AT3G09100
AT3G27380
AT5G24490
AT5G61750
AT3G13440
AT5G22120
AT3G47630
AT3G19130
AT3G20200
AT1G01050
AT3G23430
AT3G45140
AT5G08590
AT2G33310
AT5G16860
AT5G15680
AT5G14710
AT3G46190
AT5G09650
AT5G48060
AT5G08770
AT3G61040
AT3G50670
AT5G52360
AT3G18670
AT2G44640
AT1G44575
AT5G38690
AT5G64200
AT3G10405
AT3G01100
AT2G21260
AT3G63060
