# Supplementary material for: Intrachromosomal colocalization strengthens co-expression, co-modification and evolutionary conservation of neighboring genes
Source: BMC Genomics. 2018 Jun 13;19:455. doi: 10.1186/s12864-018-4844-1 (PMC6000932; doi:10.1186/s12864-018-4844-1)
Supplement: Supplementary file 2 — Table S2. Always-neighboring gene pairs without intrachromosomal colocalization. (XLSX 295 kb) [file 12864_2018_4844_MOESM2_ESM.xlsx]

## Sheet: Sheet1
AT1G02190	AT1G02205
AT1G02170	AT1G02180
AT1G02160	AT1G02170
AT1G02150	AT1G02160
AT1G02145	AT1G02150
AT1G02140	AT1G02145
AT1G02120	AT1G02130
AT1G02110	AT1G02120
AT1G02100	AT1G02110
AT1G02090	AT1G02100
AT1G02070	AT1G02074
AT1G02074	AT1G02080
AT1G02060	AT1G02065
AT1G02050	AT1G02060
AT1G02040	AT1G02050
AT1G02010	AT1G02020
AT1G02000	AT1G02010
AT1G01990	AT1G02000
AT1G01980	AT1G01990
AT1G01970	AT1G01980
AT1G01960	AT1G01970
AT1G01950	AT1G01960
AT1G01940	AT1G01950
AT1G01930	AT1G01940
AT1G01910	AT1G01920
AT1G01900	AT1G01910
AT1G01880	AT1G01900
AT1G01860	AT1G01880
AT1G01840	AT1G01860
AT1G01830	AT1G01840
AT1G01810	AT1G01820
AT1G01800	AT1G01810
AT1G01790	AT1G01800
AT1G01780	AT1G01790
AT1G01770	AT1G01780
AT1G01760	AT1G01770
AT1G01750	AT1G01760
AT1G01725	AT1G01730
AT1G01720	AT1G01725
AT1G01710	AT1G01720
AT1G01680	AT1G01690
AT1G01650	AT1G01660
AT1G01640	AT1G01650
AT1G01630	AT1G01640
AT1G01620	AT1G01630
AT1G01610	AT1G01620
AT1G01600	AT1G01610
AT1G01590	AT1G01600
AT1G01580	AT1G01590
AT1G01560	AT1G01570
AT1G01550	AT1G01560
AT1G01540	AT1G01550
AT1G01480	AT1G01490
AT1G01430	AT1G01440
AT1G01420	AT1G01430
AT1G01410	AT1G01420
AT1G01400	AT1G01410
AT1G01390	AT1G01400
AT1G01380	AT1G01390
AT1G01355	AT1G01360
AT1G01350	AT1G01355
AT1G01340	AT1G01350
AT1G01310	AT1G01320
AT1G01305	AT1G01310
AT1G01300	AT1G01305
AT1G01290	AT1G01300
AT1G01280	AT1G01290
AT1G01260	AT1G01280
AT1G01250	AT1G01260
AT1G01240	AT1G01250
AT1G01230	AT1G01240
AT1G01220	AT1G01225
AT1G01210	AT1G01220
AT1G01200	AT1G01210
AT1G01190	AT1G01200
AT1G01170	AT1G01180
AT1G01160	AT1G01170
AT1G01150	AT1G01160
AT1G01140	AT1G01150
AT1G01080	AT1G01090
AT1G01060	AT1G01070
AT1G01050	AT1G01060
AT1G01040	AT1G01050
AT1G01020	AT1G01030
AT1G02220	AT1G02230
AT1G02260	AT1G02270
AT1G02270	AT1G02280
AT1G02280	AT1G02290
AT1G02290	AT1G02300
AT1G02300	AT1G02305
AT1G02305	AT1G02310
AT1G02330	AT1G02335
AT1G02335	AT1G02340
AT1G02360	AT1G02370
AT1G02380	AT1G02390
AT1G02400	AT1G02405
AT1G02405	AT1G02410
AT1G02410	AT1G02420
AT1G02420	AT1G02430
AT1G02450	AT1G02460
AT1G02460	AT1G02470
AT1G02470	AT1G02475
AT1G02550	AT1G02560
AT1G02560	AT1G02570
AT1G02630	AT1G02640
AT1G02640	AT1G02650
AT1G02650	AT1G02660
AT1G02700	AT1G02710
AT1G02710	AT1G02720
AT1G02740	AT1G02750
AT1G02780	AT1G02790
AT1G02790	AT1G02800
AT1G02800	AT1G02810
AT1G02810	AT1G02813
AT1G02813	AT1G02816
AT1G02816	AT1G02820
AT1G02840	AT1G02850
AT1G02850	AT1G02860
AT1G02860	AT1G02870
AT1G02890	AT1G02900
AT1G02900	AT1G02910
AT1G02910	AT1G02920
AT1G02920	AT1G02930
AT1G02930	AT1G02940
AT1G02940	AT1G02950
AT1G02950	AT1G02960
AT1G02980	AT1G02990
AT1G02990	AT1G03000
AT1G03000	AT1G03010
AT1G03010	AT1G03020
AT1G03030	AT1G03040
AT1G03040	AT1G03050
AT1G03050	AT1G03055
AT1G03055	AT1G03060
AT1G03060	AT1G03070
AT1G03070	AT1G03080
AT1G03080	AT1G03090
AT1G03110	AT1G03120
AT1G03120	AT1G03130
AT1G03130	AT1G03140
AT1G03140	AT1G03150
AT1G03160	AT1G03170
AT1G03170	AT1G03180
AT1G03250	AT1G03260
AT1G03260	AT1G03270
AT1G03290	AT1G03300
AT1G03300	AT1G03310
AT1G03310	AT1G03320
AT1G03320	AT1G03330
AT1G03330	AT1G03340
AT1G03350	AT1G03360
AT1G03370	AT1G03380
AT1G03380	AT1G03390
AT1G03430	AT1G03440
AT1G03440	AT1G03445
AT1G03445	AT1G03457
AT1G03457	AT1G03470
AT1G03470	AT1G03475
AT1G03510	AT1G03520
AT1G03520	AT1G03530
AT1G03530	AT1G03540
AT1G03540	AT1G03550
AT1G03550	AT1G03560
AT1G03560	AT1G03590
AT1G03590	AT1G03600
AT1G03600	AT1G03610
AT1G03610	AT1G03620
AT1G03620	AT1G03630
AT1G03630	AT1G03650
AT1G03680	AT1G03687
AT1G03687	AT1G03700
AT1G03710	AT1G03720
AT1G03720	AT1G03730
AT1G03750	AT1G03760
AT1G03760	AT1G03770
AT1G03770	AT1G03780
AT1G03790	AT1G03800
AT1G03800	AT1G03810
AT1G03810	AT1G03820
AT1G03850	AT1G03860
AT1G03860	AT1G03870
AT1G03870	AT1G03880
AT1G03880	AT1G03890
AT1G03910	AT1G03920
AT1G03950	AT1G03960
AT1G03960	AT1G03970
AT1G03970	AT1G03980
AT1G03980	AT1G03982
AT1G03982	AT1G03990
AT1G03990	AT1G04000
AT1G04000	AT1G04010
AT1G04010	AT1G04020
AT1G04020	AT1G04030
AT1G04030	AT1G04040
AT1G04040	AT1G04050
AT1G04050	AT1G04070
AT1G04070	AT1G04080
AT1G04100	AT1G04110
AT1G04110	AT1G04120
AT1G04120	AT1G04130
AT1G04130	AT1G04140
AT1G04150	AT1G04160
AT1G04160	AT1G04170
AT1G04200	AT1G04210
AT1G04210	AT1G04220
AT1G04220	AT1G04230
AT1G04230	AT1G04240
AT1G04240	AT1G04250
AT1G04250	AT1G04260
AT1G04280	AT1G04290
AT1G04290	AT1G04300
AT1G04300	AT1G04310
AT1G04310	AT1G04330
AT1G04330	AT1G04340
AT1G04340	AT1G04350
AT1G04350	AT1G04360
AT1G04360	AT1G04370
AT1G04370	AT1G04380
AT1G04390	AT1G04400
AT1G04400	AT1G04410
AT1G04410	AT1G04420
AT1G04430	AT1G04440
AT1G04440	AT1G04445
AT1G04445	AT1G04450
AT1G04490	AT1G04500
AT1G04510	AT1G04520
AT1G04520	AT1G04530
AT1G04530	AT1G04540
AT1G04555	AT1G04560
AT1G04560	AT1G04570
AT1G04570	AT1G04580
AT1G04580	AT1G04590
AT1G04590	AT1G04600
AT1G04600	AT1G04610
AT1G04610	AT1G04620
AT1G04645	AT1G04650
AT1G04650	AT1G04660
AT1G04660	AT1G04670
AT1G04670	AT1G04680
AT1G04690	AT1G04700
AT1G04710	AT1G04730
AT1G04730	AT1G04750
AT1G04750	AT1G04760
AT1G04760	AT1G04770
AT1G04780	AT1G04790
AT1G04790	AT1G04800
AT1G04800	AT1G04810
AT1G04830	AT1G04840
AT1G04840	AT1G04850
AT1G04850	AT1G04860
AT1G04860	AT1G04870
AT1G04870	AT1G04880
AT1G04880	AT1G04890
AT1G04890	AT1G04900
AT1G04900	AT1G04910
AT1G04910	AT1G04920
AT1G04920	AT1G04930
AT1G04930	AT1G04940
AT1G04940	AT1G04945
AT1G04945	AT1G04950
AT1G04950	AT1G04960
AT1G04960	AT1G04970
AT1G04970	AT1G04980
AT1G04980	AT1G04985
AT1G04985	AT1G04990
AT1G04990	AT1G05000
AT1G05010	AT1G05020
AT1G05020	AT1G05030
AT1G05030	AT1G05040
AT1G05040	AT1G05055
AT1G05055	AT1G05060
AT1G05060	AT1G05065
AT1G05065	AT1G05070
AT1G05070	AT1G05080
AT1G05100	AT1G05120
AT1G05140	AT1G05150
AT1G05150	AT1G05160
AT1G05160	AT1G05170
AT1G05170	AT1G05180
AT1G05180	AT1G05190
AT1G05190	AT1G05200
AT1G05200	AT1G05205
AT1G05205	AT1G05210
AT1G05210	AT1G05220
AT1G05260	AT1G05270
AT1G05270	AT1G05280
AT1G05290	AT1G05291
AT1G05300	AT1G05310
AT1G05330	AT1G05340
AT1G05340	AT1G05350
AT1G05360	AT1G05370
AT1G05370	AT1G05380
AT1G05380	AT1G05385
AT1G05410	AT1G05420
AT1G05430	AT1G05440
AT1G05470	AT1G05490
AT1G05490	AT1G05500
AT1G05500	AT1G05510
AT1G05510	AT1G05520
AT1G05530	AT1G05540
AT1G05540	AT1G05550
AT1G05560	AT1G05570
AT1G05570	AT1G05575
AT1G05575	AT1G05577
AT1G05577	AT1G05580
AT1G05580	AT1G05590
AT1G05590	AT1G05600
AT1G05600	AT1G05610
AT1G05610	AT1G05615
AT1G05615	AT1G05620
AT1G05620	AT1G05630
AT1G05650	AT1G05660
AT1G05660	AT1G05670
AT1G05680	AT1G05690
AT1G05730	AT1G05740
AT1G05740	AT1G05750
AT1G05790	AT1G05800
AT1G05800	AT1G05805
AT1G05805	AT1G05810
AT1G05810	AT1G05820
AT1G05820	AT1G05830
AT1G05840	AT1G05850
AT1G05850	AT1G05860
AT1G05860	AT1G05870
AT1G05870	AT1G05880
AT1G05880	AT1G05890
AT1G05890	AT1G05894
AT1G05900	AT1G05910
AT1G05910	AT1G05920
AT1G05960	AT1G05970
AT1G05970	AT1G05990
AT1G05990	AT1G06000
AT1G06000	AT1G06010
AT1G06010	AT1G06020
AT1G06020	AT1G06030
AT1G06050	AT1G06060
AT1G06060	AT1G06070
AT1G06080	AT1G06090
AT1G06090	AT1G06100
AT1G06100	AT1G06110
AT1G06149	AT1G06150
AT1G06160	AT1G06170
AT1G06170	AT1G06180
AT1G06190	AT1G06200
AT1G06200	AT1G06210
AT1G06210	AT1G06220
AT1G06220	AT1G06225
AT1G06225	AT1G06230
AT1G06230	AT1G06240
AT1G06240	AT1G06250
AT1G06270	AT1G06280
AT1G06290	AT1G06310
AT1G06310	AT1G06320
AT1G06320	AT1G06330
AT1G06330	AT1G06340
AT1G06340	AT1G06350
AT1G06350	AT1G06360
AT1G06380	AT1G06390
AT1G06390	AT1G06400
AT1G06410	AT1G06420
AT1G06420	AT1G06430
AT1G06430	AT1G06440
AT1G06440	AT1G06450
AT1G06450	AT1G06460
AT1G06460	AT1G06470
AT1G06470	AT1G06475
AT1G06475	AT1G06490
AT1G06490	AT1G06500
AT1G06510	AT1G06515
AT1G06540	AT1G06550
AT1G06550	AT1G06560
AT1G06560	AT1G06570
AT1G06570	AT1G06580
AT1G06580	AT1G06590
AT1G06590	AT1G06620
AT1G06650	AT1G06660
AT1G06660	AT1G06670
AT1G06670	AT1G06680
AT1G06680	AT1G06690
AT1G06690	AT1G06700
AT1G06700	AT1G06710
AT1G06710	AT1G06720
AT1G06720	AT1G06730
AT1G06730	AT1G06750
AT1G06750	AT1G06760
AT1G06780	AT1G06790
AT1G06790	AT1G06800
AT1G06830	AT1G06840
AT1G06840	AT1G06850
AT1G06870	AT1G06890
AT1G06890	AT1G06900
AT1G06900	AT1G06910
AT1G06910	AT1G06920
AT1G06920	AT1G06923
AT1G06950	AT1G06960
AT1G06960	AT1G06970
AT1G06970	AT1G06980
AT1G06980	AT1G06990
AT1G06990	AT1G07000
AT1G07010	AT1G07020
AT1G07030	AT1G07040
AT1G07040	AT1G07050
AT1G07050	AT1G07060
AT1G07060	AT1G07070
AT1G07070	AT1G07080
AT1G07080	AT1G07090
AT1G07090	AT1G07110
AT1G07110	AT1G07120
AT1G07120	AT1G07130
AT1G07130	AT1G07135
AT1G07150	AT1G07160
AT1G07210	AT1G07220
AT1G07220	AT1G07230
AT1G07230	AT1G07240
AT1G07240	AT1G07250
AT1G07250	AT1G07260
AT1G07260	AT1G07270
AT1G07270	AT1G07280
AT1G07300	AT1G07310
AT1G07310	AT1G07320
AT1G07320	AT1G07330
AT1G07330	AT1G07340
AT1G07360	AT1G07370
AT1G07370	AT1G07380
AT1G07430	AT1G07440
AT1G07440	AT1G07450
AT1G07450	AT1G07460
AT1G07473	AT1G07476
AT1G07476	AT1G07480
AT1G07480	AT1G07485
AT1G07570	AT1G07590
AT1G07620	AT1G07630
AT1G07630	AT1G07640
AT1G07645	AT1G07650
AT1G07670	AT1G07680
AT1G07680	AT1G07690
AT1G07690	AT1G07700
AT1G07720	AT1G07725
AT1G43666	AT1G43667
AT1G43665	AT1G43666
AT1G07747	AT1G07750
AT1G07790	AT1G07795
AT1G07795	AT1G07810
AT1G07830	AT1G07840
AT1G07840	AT1G07850
AT1G07850	AT1G07860
AT1G07860	AT1G07870
AT1G07890	AT1G07900
AT1G07950	AT1G07960
AT1G07960	AT1G07970
AT1G07970	AT1G07980
AT1G07980	AT1G07985
AT1G07985	AT1G07990
AT1G08010	AT1G08030
AT1G08035	AT1G08040
AT1G08060	AT1G08065
AT1G08065	AT1G08070
AT1G08070	AT1G08080
AT1G08080	AT1G08090
AT1G08090	AT1G08100
AT1G08100	AT1G08110
AT1G08125	AT1G08130
AT1G08130	AT1G08135
AT1G08135	AT1G08140
AT1G08150	AT1G08160
AT1G08170	AT1G08180
AT1G08180	AT1G08190
AT1G08190	AT1G08200
AT1G08200	AT1G08210
AT1G08210	AT1G08220
AT1G08220	AT1G08230
AT1G08280	AT1G08290
AT1G08290	AT1G08300
AT1G08320	AT1G08340
AT1G08340	AT1G08350
AT1G08350	AT1G08360
AT1G08360	AT1G08370
AT1G08370	AT1G08380
AT1G08380	AT1G08390
AT1G08390	AT1G08400
AT1G08400	AT1G08410
AT1G08410	AT1G08420
AT1G08420	AT1G08430
AT1G08430	AT1G08440
AT1G08440	AT1G08450
AT1G08460	AT1G08465
AT1G08465	AT1G08470
AT1G08470	AT1G08480
AT1G08480	AT1G08490
AT1G08490	AT1G08500
AT1G08500	AT1G08510
AT1G08510	AT1G08520
AT1G08520	AT1G08530
AT1G08530	AT1G08540
AT1G08540	AT1G08550
AT1G08550	AT1G08560
AT1G08560	AT1G08570
AT1G08570	AT1G08580
AT1G08580	AT1G08590
AT1G08590	AT1G08600
AT1G08600	AT1G08610
AT1G08610	AT1G08620
AT1G08620	AT1G08630
AT1G08630	AT1G08640
AT1G08640	AT1G08650
AT1G08650	AT1G08660
AT1G08670	AT1G08680
AT1G08680	AT1G08695
AT1G08695	AT1G08700
AT1G08700	AT1G08710
AT1G08730	AT1G08750
AT1G08750	AT1G08760
AT1G08760	AT1G08770
AT1G08770	AT1G08780
AT1G08780	AT1G08790
AT1G08790	AT1G08800
AT1G08800	AT1G08810
AT1G08810	AT1G08820
AT1G08820	AT1G08830
AT1G08845	AT1G08860
AT1G08860	AT1G08880
AT1G08880	AT1G08890
AT1G08890	AT1G08900
AT1G08900	AT1G08910
AT1G08910	AT1G08920
AT1G08920	AT1G08930
AT1G08930	AT1G08940
AT1G08940	AT1G08960
AT1G08960	AT1G08970
AT1G08970	AT1G08980
AT1G08990	AT1G09000
AT1G09000	AT1G09010
AT1G09010	AT1G09020
AT1G09020	AT1G09026
AT1G09026	AT1G09030
AT1G09030	AT1G09040
AT1G09060	AT1G09070
AT1G09070	AT1G09080
AT1G09130	AT1G09140
AT1G09140	AT1G09150
AT1G09150	AT1G09155
AT1G09160	AT1G09170
AT1G09170	AT1G09176
AT1G09210	AT1G09220
AT1G09220	AT1G09230
AT1G09230	AT1G09240
AT1G09245	AT1G09250
AT1G09270	AT1G09280
AT1G09280	AT1G09290
AT1G09290	AT1G09300
AT1G09300	AT1G09310
AT1G09310	AT1G09320
AT1G09320	AT1G09330
AT1G09330	AT1G09340
AT1G09340	AT1G09350
AT1G09350	AT1G09360
AT1G09370	AT1G09380
AT1G09380	AT1G09390
AT1G09390	AT1G09400
AT1G09415	AT1G09420
AT1G09420	AT1G09430
AT1G09430	AT1G09440
AT1G09440	AT1G09450
AT1G09450	AT1G09460
AT1G09460	AT1G09470
AT1G09490	AT1G09500
AT1G09500	AT1G09510
AT1G09510	AT1G09520
AT1G09520	AT1G09530
AT1G09530	AT1G09540
AT1G09540	AT1G09550
AT1G09550	AT1G09560
AT1G09560	AT1G09570
AT1G09570	AT1G09575
AT1G09575	AT1G09580
AT1G09610	AT1G09620
AT1G09620	AT1G09625
AT1G09625	AT1G09630
AT1G09630	AT1G09640
AT1G09640	AT1G09645
AT1G09645	AT1G09650
AT1G09650	AT1G09660
AT1G09660	AT1G09665
AT1G09665	AT1G09680
AT1G09700	AT1G09710
AT1G09710	AT1G09720
AT1G09720	AT1G09730
AT1G09730	AT1G09740
AT1G09740	AT1G09750
AT1G09750	AT1G09760
AT1G09760	AT1G09770
AT1G09770	AT1G09780
AT1G09795	AT1G09800
AT1G09800	AT1G09810
AT1G09810	AT1G09812
AT1G09812	AT1G09815
AT1G09815	AT1G09820
AT1G09820	AT1G09830
AT1G09830	AT1G09840
AT1G09840	AT1G09850
AT1G09850	AT1G09860
AT1G09860	AT1G09870
AT1G09870	AT1G09880
AT1G09880	AT1G09890
AT1G09890	AT1G09900
AT1G09900	AT1G09910
AT1G09930	AT1G09932
AT1G09932	AT1G09935
AT1G09935	AT1G09940
AT1G09940	AT1G09950
AT1G09950	AT1G09960
AT1G10010	AT1G10020
AT1G10020	AT1G10030
AT1G10030	AT1G10040
AT1G10040	AT1G10050
AT1G10050	AT1G10060
AT1G10070	AT1G10090
AT1G10090	AT1G10095
AT1G10110	AT1G10120
AT1G10120	AT1G10130
AT1G10130	AT1G10140
AT1G10140	AT1G10150
AT1G10150	AT1G10155
AT1G10155	AT1G10170
AT1G10170	AT1G10180
AT1G10200	AT1G10210
AT1G10210	AT1G10220
AT1G10220	AT1G10230
AT1G10270	AT1G10280
AT1G10280	AT1G10290
AT1G10290	AT1G10300
AT1G10300	AT1G10310
AT1G10310	AT1G10320
AT1G10320	AT1G10330
AT1G10330	AT1G10340
AT1G10340	AT1G10350
AT1G10350	AT1G10360
AT1G10360	AT1G10370
AT1G10370	AT1G10380
AT1G10400	AT1G10410
AT1G10430	AT1G10450
AT1G10450	AT1G10455
AT1G10455	AT1G10460
AT1G10460	AT1G10470
AT1G10480	AT1G10490
AT1G10490	AT1G10500
AT1G10500	AT1G10510
AT1G10510	AT1G10520
AT1G10520	AT1G10522
AT1G10522	AT1G10530
AT1G10540	AT1G10550
AT1G10560	AT1G10570
AT1G10570	AT1G10580
AT1G10580	AT1G10585
AT1G10590	AT1G10600
AT1G10600	AT1G10610
AT1G10610	AT1G10620
AT1G10620	AT1G10630
AT1G10657	AT1G10660
AT1G10660	AT1G10670
AT1G10670	AT1G10680
AT1G10680	AT1G10690
AT1G10690	AT1G10700
AT1G10717	AT1G10720
AT1G10740	AT1G10745
AT1G10745	AT1G10747
AT1G10750	AT1G10760
AT1G10760	AT1G10770
AT1G10770	AT1G10780
AT1G10780	AT1G10790
AT1G10790	AT1G10800
AT1G10800	AT1G10810
AT1G10810	AT1G10820
AT1G10820	AT1G10830
AT1G10840	AT1G10850
AT1G10850	AT1G10865
AT1G10865	AT1G10870
AT1G10870	AT1G10880
AT1G10900	AT1G10910
AT1G10930	AT1G10940
AT1G10940	AT1G10950
AT1G10950	AT1G10960
AT1G10960	AT1G10970
AT1G10970	AT1G10980
AT1G11000	AT1G11020
AT1G11020	AT1G11040
AT1G11040	AT1G11050
AT1G11050	AT1G11060
AT1G11060	AT1G11070
AT1G11070	AT1G11080
AT1G11080	AT1G11090
AT1G11090	AT1G11100
AT1G11100	AT1G11110
AT1G11110	AT1G11112
AT1G11125	AT1G11130
AT1G11160	AT1G11170
AT1G11170	AT1G11180
AT1G11190	AT1G11200
AT1G11200	AT1G11210
AT1G11210	AT1G11220
AT1G11240	AT1G11250
AT1G11270	AT1G11280
AT1G11310	AT1G11320
AT1G11320	AT1G11330
AT1G11330	AT1G11340
AT1G11340	AT1G11350
AT1G11380	AT1G11390
AT1G11390	AT1G11400
AT1G11400	AT1G11410
AT1G11420	AT1G11430
AT1G11430	AT1G11440
AT1G11470	AT1G11475
AT1G11475	AT1G11480
AT1G11480	AT1G11490
AT1G11490	AT1G11500
AT1G11545	AT1G11560
AT1G11572	AT1G11580
AT1G11620	AT1G11630
AT1G11630	AT1G11650
AT1G11650	AT1G11655
AT1G11655	AT1G11660
AT1G11660	AT1G11670
AT1G11690	AT1G11700
AT1G11700	AT1G11710
AT1G11710	AT1G11720
AT1G11720	AT1G11730
AT1G11730	AT1G11740
AT1G11740	AT1G11750
AT1G11750	AT1G11755
AT1G11765	AT1G11770
AT1G11770	AT1G11780
AT1G11790	AT1G11800
AT1G11820	AT1G11840
AT1G11860	AT1G11870
AT1G11870	AT1G11880
AT1G11880	AT1G11890
AT1G11890	AT1G11900
AT1G11900	AT1G11905
AT1G11905	AT1G11910
AT1G11915	AT1G11920
AT1G11920	AT1G11925
AT1G11925	AT1G11930
AT1G11940	AT1G11950
AT1G11950	AT1G11960
AT1G11980	AT1G11990
AT1G11990	AT1G12000
AT1G12000	AT1G12010
AT1G12020	AT1G12030
AT1G12050	AT1G12060
AT1G12060	AT1G12064
AT1G12064	AT1G12070
AT1G12080	AT1G12090
AT1G12110	AT1G12120
AT1G12120	AT1G12130
AT1G12130	AT1G12140
AT1G12140	AT1G12150
AT1G12150	AT1G12160
AT1G12160	AT1G12170
AT1G12170	AT1G12180
AT1G12180	AT1G12190
AT1G12190	AT1G12200
AT1G12200	AT1G12210
AT1G12240	AT1G12244
AT1G12244	AT1G12250
AT1G12250	AT1G12260
AT1G12310	AT1G12320
AT1G12320	AT1G12330
AT1G12350	AT1G12360
AT1G12360	AT1G12370
AT1G12380	AT1G12390
AT1G12390	AT1G12400
AT1G12400	AT1G12410
AT1G12420	AT1G12423
AT1G12423	AT1G12430
AT1G12430	AT1G12440
AT1G12440	AT1G12450
AT1G12470	AT1G12480
AT1G12500	AT1G12520
AT1G12520	AT1G12530
AT1G12550	AT1G12560
AT1G12560	AT1G12570
AT1G12570	AT1G12580
AT1G12580	AT1G12600
AT1G12600	AT1G12610
AT1G12640	AT1G12650
AT1G12650	AT1G12660
AT1G12660	AT1G12663
AT1G12663	AT1G12665
AT1G12680	AT1G12700
AT1G12710	AT1G12730
AT1G12730	AT1G12740
AT1G12740	AT1G12750
AT1G12750	AT1G12760
AT1G12760	AT1G12770
AT1G12780	AT1G12790
AT1G12800	AT1G12805
AT1G12805	AT1G12810
AT1G12810	AT1G12820
AT1G12820	AT1G12830
AT1G12830	AT1G12840
AT1G12880	AT1G12890
AT1G12910	AT1G12920
AT1G12920	AT1G12930
AT1G12970	AT1G12980
AT1G12980	AT1G12990
AT1G12990	AT1G13000
AT1G13000	AT1G13020
AT1G13020	AT1G13030
AT1G13030	AT1G13040
AT1G13040	AT1G13050
AT1G13050	AT1G13060
AT1G13100	AT1G13110
AT1G13110	AT1G13120
AT1G13120	AT1G13130
AT1G13130	AT1G13140
AT1G13140	AT1G13150
AT1G13150	AT1G13160
AT1G13160	AT1G13170
AT1G13170	AT1G13180
AT1G13180	AT1G13190
AT1G13190	AT1G13195
AT1G13195	AT1G13200
AT1G13200	AT1G13210
AT1G13230	AT1G13245
AT1G13245	AT1G13250
AT1G13260	AT1G13270
AT1G13270	AT1G13280
AT1G13310	AT1G13320
AT1G13320	AT1G13330
AT1G13330	AT1G13340
AT1G13380	AT1G13390
AT1G13400	AT1G13410
AT1G13410	AT1G13420
AT1G13420	AT1G13430
AT1G13450	AT1G13460
AT1G13560	AT1G13570
AT1G13570	AT1G13580
AT1G13580	AT1G13590
AT1G13590	AT1G13600
AT1G13605	AT1G13607
AT1G13607	AT1G13608
AT1G13610	AT1G13620
AT1G13620	AT1G13630
AT1G13630	AT1G13635
AT1G13635	AT1G13640
AT1G13640	AT1G13650
AT1G13650	AT1G13670
AT1G13670	AT1G13680
AT1G13690	AT1G13700
AT1G13700	AT1G13710
AT1G13710	AT1G13730
AT1G13730	AT1G13740
AT1G13740	AT1G13750
AT1G13770	AT1G13780
AT1G13780	AT1G13790
AT1G13790	AT1G13800
AT1G13800	AT1G13810
AT1G13830	AT1G13860
AT1G13860	AT1G13870
AT1G13870	AT1G13880
AT1G13880	AT1G13890
AT1G13890	AT1G13900
AT1G13900	AT1G13910
AT1G13910	AT1G13920
AT1G13930	AT1G13940
AT1G13940	AT1G13950
AT1G13950	AT1G13960
AT1G13960	AT1G13970
AT1G13970	AT1G13980
AT1G13980	AT1G13990
AT1G13990	AT1G14000
AT1G14000	AT1G14010
AT1G14010	AT1G14020
AT1G14020	AT1G14030
AT1G14110	AT1G14120
AT1G14120	AT1G14130
AT1G14130	AT1G14140
AT1G14140	AT1G14150
AT1G14150	AT1G14160
AT1G14160	AT1G14170
AT1G14170	AT1G14180
AT1G14190	AT1G14200
AT1G14200	AT1G14205
AT1G14205	AT1G14210
AT1G14210	AT1G14220
AT1G14230	AT1G14240
AT1G14260	AT1G14270
AT1G14270	AT1G14280
AT1G14280	AT1G14290
AT1G14290	AT1G14300
AT1G14300	AT1G14310
AT1G14330	AT1G14340
AT1G14350	AT1G14360
AT1G14360	AT1G14370
AT1G14370	AT1G14380
AT1G14380	AT1G14390
AT1G14390	AT1G14400
AT1G14400	AT1G14410
AT1G14410	AT1G14420
AT1G14420	AT1G14430
AT1G14440	AT1G14450
AT1G14450	AT1G14455
AT1G14455	AT1G14460
AT1G14460	AT1G14470
AT1G14520	AT1G14530
AT1G14530	AT1G14540
AT1G14550	AT1G14560
AT1G14560	AT1G14570
AT1G14570	AT1G14580
AT1G14600	AT1G14610
AT1G14610	AT1G14620
AT1G14620	AT1G14630
AT1G14630	AT1G14640
AT1G14680	AT1G14685
AT1G14685	AT1G14686
AT1G14686	AT1G14687
AT1G14687	AT1G14688
AT1G14688	AT1G14690
AT1G14690	AT1G14700
AT1G14700	AT1G14710
AT1G14710	AT1G14720
AT1G14720	AT1G14730
AT1G14730	AT1G14740
AT1G14750	AT1G14755
AT1G14755	AT1G14760
AT1G14760	AT1G14770
AT1G14770	AT1G14780
AT1G14830	AT1G14840
AT1G14890	AT1G14900
AT1G14920	AT1G14930
AT1G14950	AT1G14960
AT1G14960	AT1G14970
AT1G14970	AT1G14980
AT1G14980	AT1G14990
AT1G14990	AT1G15000
AT1G15000	AT1G15010
AT1G15020	AT1G15030
AT1G15030	AT1G15040
AT1G15050	AT1G15060
AT1G15060	AT1G15080
AT1G15080	AT1G15100
AT1G15100	AT1G15110
AT1G15125	AT1G15130
AT1G15130	AT1G15140
AT1G15190	AT1G15200
AT1G15200	AT1G15210
AT1G15210	AT1G15215
AT1G15215	AT1G15220
AT1G15220	AT1G15230
AT1G15230	AT1G15240
AT1G15240	AT1G15250
AT1G15250	AT1G15260
AT1G15260	AT1G15270
AT1G15270	AT1G15280
AT1G15280	AT1G15290
AT1G15320	AT1G15330
AT1G15330	AT1G15340
AT1G15340	AT1G15350
AT1G15360	AT1G15370
AT1G15370	AT1G15380
AT1G15380	AT1G15385
AT1G15385	AT1G15390
AT1G15390	AT1G15400
AT1G15400	AT1G15410
AT1G15410	AT1G15415
AT1G15415	AT1G15420
AT1G15420	AT1G15430
AT1G15430	AT1G15440
AT1G15440	AT1G15460
AT1G15460	AT1G15470
AT1G15470	AT1G15480
AT1G15480	AT1G15490
AT1G15490	AT1G15500
AT1G15500	AT1G15510
AT1G15510	AT1G15520
AT1G15520	AT1G15530
AT1G15530	AT1G15540
AT1G15540	AT1G15550
AT1G15550	AT1G15570
AT1G15570	AT1G15580
AT1G15580	AT1G15590
AT1G15590	AT1G15600
AT1G15660	AT1G15670
AT1G15670	AT1G15680
AT1G15690	AT1G15700
AT1G15700	AT1G15710
AT1G15710	AT1G15720
AT1G15720	AT1G15730
AT1G15730	AT1G15740
AT1G15740	AT1G15750
AT1G15750	AT1G15757
AT1G15757	AT1G15760
AT1G15780	AT1G15790
AT1G15810	AT1G15820
AT1G15870	AT1G15880
AT1G15900	AT1G15910
AT1G15910	AT1G15920
AT1G15970	AT1G15980
AT1G15980	AT1G15990
AT1G15990	AT1G16000
AT1G16000	AT1G16010
AT1G16010	AT1G16020
AT1G16020	AT1G16022
AT1G16030	AT1G16040
AT1G16060	AT1G16070
AT1G16070	AT1G16080
AT1G16080	AT1G16090
AT1G16090	AT1G16110
AT1G16160	AT1G16170
AT1G16170	AT1G16180
AT1G16190	AT1G16210
AT1G16210	AT1G16220
AT1G16250	AT1G16260
AT1G16260	AT1G16270
AT1G16270	AT1G16280
AT1G16280	AT1G16290
AT1G16290	AT1G16300
AT1G16300	AT1G16310
AT1G16310	AT1G16320
AT1G16320	AT1G16330
AT1G16330	AT1G16340
AT1G16340	AT1G16350
AT1G16350	AT1G16360
AT1G16360	AT1G16370
AT1G16370	AT1G16380
AT1G16380	AT1G16390
AT1G16390	AT1G16400
AT1G16420	AT1G16430
AT1G16430	AT1G16440
AT1G16440	AT1G16445
AT1G16445	AT1G16460
AT1G16460	AT1G16470
AT1G16500	AT1G16510
AT1G16520	AT1G16530
AT1G16530	AT1G16540
AT1G16560	AT1G16570
AT1G16570	AT1G16590
AT1G16640	AT1G16650
AT1G16650	AT1G16670
AT1G16690	AT1G16700
AT1G16710	AT1G16720
AT1G16720	AT1G16730
AT1G16730	AT1G16740
AT1G16740	AT1G16750
AT1G16750	AT1G16760
AT1G16760	AT1G16770
AT1G16800	AT1G16810
AT1G16810	AT1G16820
AT1G16830	AT1G16840
AT1G16840	AT1G16850
AT1G16860	AT1G16870
AT1G16870	AT1G16880
AT1G16880	AT1G16890
AT1G16890	AT1G16900
AT1G16900	AT1G16905
AT1G16916	AT1G16920
AT1G16920	AT1G16930
AT1G16950	AT1G16960
AT1G16960	AT1G16970
AT1G16970	AT1G16980
AT1G17020	AT1G17030
AT1G17100	AT1G17110
AT1G17110	AT1G17120
AT1G17120	AT1G17130
AT1G17145	AT1G17147
AT1G17147	AT1G17150
AT1G17150	AT1G17160
AT1G17160	AT1G17170
AT1G17170	AT1G17180
AT1G17180	AT1G17190
AT1G17200	AT1G17210
AT1G17210	AT1G17220
AT1G17220	AT1G17230
AT1G17230	AT1G17235
AT1G17235	AT1G17240
AT1G17270	AT1G17280
AT1G17280	AT1G17285
AT1G17285	AT1G17290
AT1G17310	AT1G17330
AT1G17340	AT1G17345
AT1G17345	AT1G17350
AT1G17370	AT1G17380
AT1G17380	AT1G17400
AT1G17400	AT1G17410
AT1G17410	AT1G17420
AT1G17420	AT1G17430
AT1G17430	AT1G17440
AT1G17440	AT1G17450
AT1G17450	AT1G17455
AT1G17455	AT1G17460
AT1G17460	AT1G17470
AT1G17470	AT1G17480
AT1G17480	AT1G17490
AT1G17490	AT1G17500
AT1G17500	AT1G17510
AT1G17520	AT1G17530
AT1G17530	AT1G17540
AT1G17550	AT1G17560
AT1G17560	AT1G17580
AT1G17590	AT1G17600
AT1G17600	AT1G17610
AT1G17610	AT1G17615
AT1G17615	AT1G17620
AT1G17620	AT1G17630
AT1G17630	AT1G17640
AT1G17640	AT1G17650
AT1G17650	AT1G17665
AT1G17680	AT1G17690
AT1G17690	AT1G17700
AT1G17700	AT1G17710
AT1G17710	AT1G17720
AT1G17745	AT1G17750
AT1G17750	AT1G17760
AT1G17760	AT1G17770
AT1G17790	AT1G17800
AT1G17800	AT1G17810
AT1G17810	AT1G17820
AT1G17820	AT1G17830
AT1G17830	AT1G17840
AT1G17840	AT1G17850
AT1G17850	AT1G17860
AT1G17860	AT1G17870
AT1G17870	AT1G17880
AT1G17880	AT1G17890
AT1G17890	AT1G17910
AT1G17950	AT1G17960
AT1G17960	AT1G17970
AT1G17970	AT1G17980
AT1G18020	AT1G18030
AT1G18030	AT1G18040
AT1G18060	AT1G18070
AT1G18070	AT1G18080
AT1G18080	AT1G18090
AT1G18090	AT1G18100
AT1G18140	AT1G18150
AT1G18150	AT1G18160
AT1G18160	AT1G18170
AT1G18170	AT1G18180
AT1G18200	AT1G18210
AT1G18250	AT1G18260
AT1G18260	AT1G18265
AT1G18265	AT1G18270
AT1G18270	AT1G18280
AT1G18290	AT1G18300
AT1G18330	AT1G18335
AT1G18335	AT1G18340
AT1G18360	AT1G18370
AT1G18370	AT1G18390
AT1G18420	AT1G18440
AT1G18440	AT1G18450
AT1G18450	AT1G18460
AT1G18480	AT1G18485
AT1G18490	AT1G18500
AT1G18500	AT1G18510
AT1G18510	AT1G18520
AT1G18520	AT1G18530
AT1G18530	AT1G18540
AT1G18540	AT1G18550
AT1G18570	AT1G18580
AT1G18580	AT1G18590
AT1G18590	AT1G18600
AT1G18600	AT1G18610
AT1G18610	AT1G18620
AT1G18620	AT1G18630
AT1G18630	AT1G18640
AT1G18640	AT1G18650
AT1G18680	AT1G18690
AT1G18690	AT1G18700
AT1G18700	AT1G18710
AT1G18720	AT1G18730
AT1G18730	AT1G18740
AT1G18740	AT1G18750
AT1G18790	AT1G18800
AT1G18800	AT1G18810
AT1G18810	AT1G18830
AT1G18830	AT1G18835
AT1G18840	AT1G18850
AT1G18850	AT1G18860
AT1G18860	AT1G18870
AT1G18880	AT1G18890
AT1G18890	AT1G18900
AT1G18910	AT1G18940
AT1G18940	AT1G18950
AT1G18950	AT1G18960
AT1G18960	AT1G18970
AT1G18970	AT1G18980
AT1G18980	AT1G18990
AT1G18990	AT1G19000
AT1G19000	AT1G19010
AT1G19010	AT1G19020
AT1G19090	AT1G19100
AT1G19100	AT1G19110
AT1G19110	AT1G19115
AT1G19115	AT1G19120
AT1G19120	AT1G19130
AT1G19130	AT1G19140
AT1G19140	AT1G19150
AT1G19150	AT1G19160
AT1G19160	AT1G19170
AT1G19170	AT1G19180
AT1G19180	AT1G19190
AT1G19190	AT1G19200
AT1G19200	AT1G19210
AT1G19210	AT1G19220
AT1G19220	AT1G19230
AT1G19230	AT1G19240
AT1G19240	AT1G19250
AT1G19290	AT1G19300
AT1G19300	AT1G19310
AT1G19310	AT1G19320
AT1G19320	AT1G19330
AT1G19330	AT1G19340
AT1G19340	AT1G19350
AT1G19350	AT1G19360
AT1G19360	AT1G19370
AT1G19370	AT1G19380
AT1G19400	AT1G19410
AT1G19430	AT1G19440
AT1G19440	AT1G19450
AT1G19485	AT1G19490
AT1G19520	AT1G19530
AT1G19530	AT1G19540
AT1G19570	AT1G19580
AT1G19580	AT1G19600
AT1G19600	AT1G19610
AT1G19610	AT1G19620
AT1G19620	AT1G19630
AT1G19630	AT1G19640
AT1G19640	AT1G19650
AT1G19650	AT1G19660
AT1G19660	AT1G19670
AT1G19670	AT1G19680
AT1G19680	AT1G19690
AT1G19690	AT1G19700
AT1G19700	AT1G19710
AT1G19710	AT1G19715
AT1G19715	AT1G19720
AT1G19720	AT1G19730
AT1G19730	AT1G19740
AT1G19770	AT1G19780
AT1G19780	AT1G19790
AT1G19835	AT1G19840
AT1G19850	AT1G19860
AT1G19860	AT1G19870
AT1G19870	AT1G19880
AT1G19880	AT1G19890
AT1G19890	AT1G19900
AT1G19900	AT1G19910
AT1G19910	AT1G19920
AT1G19940	AT1G19950
AT1G19950	AT1G19960
AT1G19970	AT1G19980
AT1G20000	AT1G20010
AT1G20020	AT1G20030
AT1G20050	AT1G20060
AT1G20070	AT1G20080
AT1G20080	AT1G20090
AT1G20090	AT1G20100
AT1G20100	AT1G20110
AT1G20150	AT1G20160
AT1G20160	AT1G20180
AT1G20180	AT1G20190
AT1G20190	AT1G20200
AT1G20200	AT1G20220
AT1G20230	AT1G20240
AT1G20240	AT1G20260
AT1G20260	AT1G20270
AT1G20300	AT1G20310
AT1G20310	AT1G20320
AT1G20320	AT1G20330
AT1G20340	AT1G20350
AT1G20730	AT1G20735
AT1G20430	AT1G20440
AT1G20440	AT1G20450
AT1G20450	AT1G20460
AT1G20460	AT1G20470
AT1G20510	AT1G20520
AT1G20520	AT1G20530
AT1G20530	AT1G20540
AT1G20540	AT1G20550
AT1G20550	AT1G20560
AT1G20560	AT1G20570
AT1G20570	AT1G20575
AT1G20575	AT1G20580
AT1G20640	AT1G20650
AT1G20670	AT1G20680
AT1G20693	AT1G20696
AT1G20696	AT1G20700
AT1G20700	AT1G20710
AT1G20710	AT1G20720
AT1G20750	AT1G20760
AT1G20760	AT1G20770
AT1G20810	AT1G20816
AT1G20816	AT1G20823
AT1G20823	AT1G20830
AT1G20830	AT1G20840
AT1G20840	AT1G20850
AT1G20850	AT1G20860
AT1G20860	AT1G20870
AT1G20880	AT1G20890
AT1G20890	AT1G20900
AT1G20900	AT1G20910
AT1G20910	AT1G20920
AT1G20920	AT1G20925
AT1G20925	AT1G20930
AT1G20930	AT1G20940
AT1G20940	AT1G20950
AT1G20950	AT1G20960
AT1G20967	AT1G20970
AT1G20970	AT1G20980
AT1G20980	AT1G20990
AT1G21000	AT1G21010
AT1G21010	AT1G21050
AT1G21050	AT1G21060
AT1G21060	AT1G21065
AT1G21065	AT1G21070
AT1G21160	AT1G21170
AT1G21170	AT1G21190
AT1G21190	AT1G21200
AT1G21327	AT1G21340
AT1G21340	AT1G21350
AT1G21350	AT1G21360
AT1G21360	AT1G21370
AT1G21370	AT1G21380
AT1G21380	AT1G21390
AT1G21390	AT1G21395
AT1G21395	AT1G21400
AT1G21400	AT1G21410
AT1G21410	AT1G21430
AT1G21430	AT1G21440
AT1G21440	AT1G21450
AT1G21450	AT1G21460
AT1G21500	AT1G21510
AT1G21510	AT1G21520
AT1G21540	AT1G21550
AT1G21550	AT1G21560
AT1G21560	AT1G21580
AT1G21580	AT1G21590
AT1G21590	AT1G21600
AT1G21600	AT1G21610
AT1G21610	AT1G21620
AT1G21620	AT1G21630
AT1G21630	AT1G21640
AT1G21640	AT1G21650
AT1G21660	AT1G21670
AT1G21670	AT1G21680
AT1G21680	AT1G21690
AT1G21690	AT1G21695
AT1G21695	AT1G21700
AT1G21700	AT1G21710
AT1G21710	AT1G21720
AT1G21720	AT1G21722
AT1G21740	AT1G21750
AT1G21750	AT1G21760
AT1G21760	AT1G21770
AT1G21770	AT1G21780
AT1G21780	AT1G21790
AT1G21810	AT1G21830
AT1G21830	AT1G21835
AT1G21835	AT1G21840
AT1G21840	AT1G21850
AT1G21866	AT1G21870
AT1G21890	AT1G21900
AT1G21900	AT1G21910
AT1G21910	AT1G21920
AT1G21930	AT1G21940
AT1G21940	AT1G21950
AT1G22010	AT1G22015
AT1G22015	AT1G22020
AT1G22020	AT1G22030
AT1G22040	AT1G22050
AT1G22060	AT1G22065
AT1G22090	AT1G22100
AT1G22100	AT1G22110
AT1G22110	AT1G22120
AT1G22120	AT1G22130
AT1G22130	AT1G22140
AT1G22140	AT1G22150
AT1G22160	AT1G22170
AT1G22170	AT1G22180
AT1G22180	AT1G22190
AT1G22190	AT1G22200
AT1G22200	AT1G22210
AT1G22210	AT1G22220
AT1G22220	AT1G22230
AT1G22230	AT1G22240
AT1G22270	AT1G22275
AT1G22300	AT1G22310
AT1G22310	AT1G22330
AT1G22330	AT1G22340
AT1G22380	AT1G22400
AT1G22400	AT1G22410
AT1G22410	AT1G22420
AT1G22430	AT1G22440
AT1G22440	AT1G22450
AT1G22450	AT1G22460
AT1G22460	AT1G22470
AT1G22470	AT1G22480
AT1G22480	AT1G22490
AT1G22520	AT1G22530
AT1G22530	AT1G22540
AT1G22540	AT1G22550
AT1G22570	AT1G22590
AT1G22590	AT1G22600
AT1G22600	AT1G22610
AT1G22610	AT1G22620
AT1G22620	AT1G22630
AT1G22630	AT1G22640
AT1G22640	AT1G22650
AT1G22650	AT1G22651
AT1G22651	AT1G22660
AT1G22660	AT1G22670
AT1G22670	AT1G22680
AT1G22680	AT1G22690
AT1G22690	AT1G22700
AT1G22700	AT1G22710
AT1G22730	AT1G22740
AT1G22740	AT1G22750
AT1G22750	AT1G22760
AT1G22760	AT1G22767
AT1G22767	AT1G22770
AT1G22790	AT1G22800
AT1G22800	AT1G22810
AT1G22810	AT1G22830
AT1G22850	AT1G22860
AT1G22860	AT1G22870
AT1G22870	AT1G22880
AT1G22880	AT1G22882
AT1G22882	AT1G22885
AT1G22885	AT1G22890
AT1G22910	AT1G22920
AT1G22920	AT1G22930
AT1G22930	AT1G22940
AT1G22960	AT1G22970
AT1G22970	AT1G22980
AT1G22980	AT1G22985
AT1G22985	AT1G22990
AT1G22990	AT1G23000
AT1G23000	AT1G23010
AT1G23010	AT1G23020
AT1G23020	AT1G23030
AT1G23040	AT1G23050
AT1G23050	AT1G23060
AT1G23060	AT1G23070
AT1G23080	AT1G23090
AT1G23100	AT1G23110
AT1G23110	AT1G23120
AT1G23130	AT1G23140
AT1G23140	AT1G23145
AT1G23149	AT1G23150
AT1G23180	AT1G23190
AT1G23190	AT1G23200
AT1G23210	AT1G23220
AT1G23220	AT1G23230
AT1G23230	AT1G23240
AT1G23320	AT1G23330
AT1G23330	AT1G23340
AT1G23340	AT1G23350
AT1G23350	AT1G23360
AT1G23360	AT1G23380
AT1G23380	AT1G23390
AT1G23390	AT1G23400
AT1G23400	AT1G23410
AT1G23410	AT1G23420
AT1G23480	AT1G23490
AT1G23510	AT1G23520
AT1G23520	AT1G23530
AT1G23530	AT1G23540
AT1G23540	AT1G23550
AT1G23550	AT1G23560
AT1G23560	AT1G23570
AT1G23570	AT1G23580
AT1G23580	AT1G23590
AT1G23690	AT1G23700
AT1G23730	AT1G23740
AT1G23740	AT1G23750
AT1G23750	AT1G23760
AT1G23760	AT1G23770
AT1G23770	AT1G23780
AT1G23790	AT1G23800
AT1G23820	AT1G23830
AT1G23860	AT1G23870
AT1G23870	AT1G23880
AT1G23880	AT1G23890
AT1G23890	AT1G23900
AT1G24020	AT1G24030
AT1G24030	AT1G24040
AT1G24040	AT1G24050
AT1G24050	AT1G24060
AT1G24070	AT1G24090
AT1G24100	AT1G24110
AT1G24110	AT1G24120
AT1G24147	AT1G24148
AT1G24148	AT1G24150
AT1G24170	AT1G24180
AT1G24180	AT1G24190
AT1G24190	AT1G24200
AT1G24200	AT1G24210
AT1G27200	AT1G27210
AT1G27190	AT1G27200
AT1G27180	AT1G27190
AT1G27130	AT1G27135
AT1G27120	AT1G27130
AT1G27090	AT1G27100
AT1G27080	AT1G27090
AT1G27070	AT1G27080
AT1G27060	AT1G27070
AT1G27020	AT1G27030
AT1G27008	AT1G27020
AT1G27000	AT1G27008
AT1G26960	AT1G26970
AT1G26945	AT1G26960
AT1G26940	AT1G26945
AT1G26930	AT1G26940
AT1G26900	AT1G26910
AT1G26830	AT1G26840
AT1G26850	AT1G26870
AT1G26870	AT1G26880
AT1G26800	AT1G26810
AT1G26780	AT1G26790
AT1G26750	AT1G26760
AT1G26740	AT1G26750
AT1G26710	AT1G26720
AT1G26700	AT1G26710
AT1G26665	AT1G26670
AT1G26640	AT1G26650
AT1G26610	AT1G26620
AT1G26600	AT1G26610
AT1G26590	AT1G26600
AT1G26580	AT1G26590
AT1G26570	AT1G26580
AT1G26560	AT1G26570
AT1G26540	AT1G26550
AT1G26500	AT1G26510
AT1G26480	AT1G26500
AT1G26470	AT1G26480
AT1G26460	AT1G26470
AT1G26420	AT1G26440
AT1G26410	AT1G26420
AT1G26380	AT1G26390
AT1G26330	AT1G26340
AT1G26320	AT1G26330
AT1G26310	AT1G26320
AT1G26300	AT1G26310
AT1G26260	AT1G26270
AT1G26220	AT1G26230
AT1G26210	AT1G26220
AT1G26200	AT1G26210
AT1G26190	AT1G26200
AT1G26180	AT1G26190
AT1G26170	AT1G26180
AT1G26160	AT1G26170
AT1G26150	AT1G26160
AT1G26140	AT1G26150
AT1G26130	AT1G26140
AT1G26100	AT1G26110
AT1G26090	AT1G26100
AT1G25550	AT1G25560
AT1G25540	AT1G25550
AT1G25530	AT1G25540
AT1G25520	AT1G25530
AT1G25510	AT1G25520
AT1G25500	AT1G25510
AT1G25490	AT1G25500
AT1G25480	AT1G25490
AT1G25460	AT1G25470
AT1G25450	AT1G25460
AT1G25440	AT1G25450
AT1G25422	AT1G25425
AT1G25390	AT1G25400
AT1G25380	AT1G25390
AT1G25375	AT1G25380
AT1G25350	AT1G25360
AT1G25240	AT1G25250
AT1G25230	AT1G25240
AT1G24735	AT1G24764
AT1G24610	AT1G24620
AT1G24600	AT1G24610
AT1G24590	AT1G24600
AT1G24575	AT1G24577
AT1G24560	AT1G24570
AT1G24530	AT1G24540
AT1G24520	AT1G24530
AT1G24470	AT1G24480
AT1G24460	AT1G24470
AT1G24450	AT1G24460
AT1G24440	AT1G24450
AT1G24430	AT1G24440
AT1G24420	AT1G24430
AT1G24405	AT1G24420
AT1G24400	AT1G24405
AT1G24340	AT1G24350
AT1G24330	AT1G24340
AT1G24320	AT1G24330
AT1G24310	AT1G24320
AT1G24300	AT1G24310
AT1G24290	AT1G24300
AT1G24280	AT1G24290
AT1G24265	AT1G24267
AT1G24260	AT1G24265
AT1G27290	AT1G27300
AT1G27300	AT1G27310
AT1G27340	AT1G27350
AT1G27350	AT1G27360
AT1G27360	AT1G27370
AT1G27370	AT1G27380
AT1G27380	AT1G27385
AT1G27385	AT1G27390
AT1G27390	AT1G27400
AT1G27400	AT1G27410
AT1G27410	AT1G27420
AT1G27420	AT1G27430
AT1G27430	AT1G27435
AT1G27435	AT1G27440
AT1G27440	AT1G27450
AT1G27450	AT1G27460
AT1G27470	AT1G27480
AT1G27500	AT1G27510
AT1G27510	AT1G27520
AT1G27520	AT1G27530
AT1G27595	AT1G27600
AT1G27620	AT1G27630
AT1G27650	AT1G27660
AT1G27660	AT1G27670
AT1G27680	AT1G27690
AT1G27690	AT1G27695
AT1G27695	AT1G27700
AT1G27700	AT1G27710
AT1G27710	AT1G27720
AT1G27720	AT1G27730
AT1G27730	AT1G27740
AT1G27740	AT1G27750
AT1G27760	AT1G27770
AT1G27910	AT1G27920
AT1G27920	AT1G27930
AT1G27930	AT1G27940
AT1G27940	AT1G27950
AT1G27950	AT1G27960
AT1G27970	AT1G27980
AT1G27980	AT1G27990
AT1G28010	AT1G28020
AT1G28040	AT1G28050
AT1G28050	AT1G28060
AT1G28060	AT1G28070
AT1G28070	AT1G28080
AT1G28110	AT1G28120
AT1G28120	AT1G28130
AT1G28140	AT1G28150
AT1G28150	AT1G28160
AT1G28190	AT1G28200
AT1G28210	AT1G28220
AT1G28220	AT1G28230
AT1G28230	AT1G28240
AT1G28240	AT1G28250
AT1G28250	AT1G28260
AT1G28270	AT1G28280
AT1G28290	AT1G28300
AT1G28310	AT1G28320
AT1G28320	AT1G28327
AT1G28327	AT1G28330
AT1G28330	AT1G28335
AT1G28360	AT1G28370
AT1G28370	AT1G28375
AT1G28375	AT1G28380
AT1G28380	AT1G28390
AT1G28390	AT1G28395
AT1G28400	AT1G28410
AT1G28410	AT1G28420
AT1G28420	AT1G28430
AT1G28430	AT1G28440
AT1G28470	AT1G28480
AT1G28480	AT1G28490
AT1G28490	AT1G28500
AT1G28510	AT1G28520
AT1G28520	AT1G28530
AT1G28530	AT1G28540
AT1G28540	AT1G28550
AT1G28550	AT1G28560
AT1G28680	AT1G28690
AT1G28760	AT1G28815
AT1G28960	AT1G29000
AT1G29000	AT1G29010
AT1G29041	AT1G29050
AT1G29070	AT1G29080
AT1G29080	AT1G29090
AT1G29090	AT1G29100
AT1G29100	AT1G29110
AT1G29110	AT1G29120
AT1G29150	AT1G29160
AT1G29160	AT1G29170
AT1G29170	AT1G29179
AT1G29250	AT1G29260
AT1G29240	AT1G29250
AT1G29200	AT1G29220
AT1G29270	AT1G29280
AT1G29290	AT1G29300
AT1G29300	AT1G29310
AT1G29320	AT1G29330
AT1G29330	AT1G29340
AT1G29370	AT1G29380
AT1G29450	AT1G29460
AT1G29520	AT1G29530
AT1G29530	AT1G29540
AT1G29540	AT1G29550
AT1G29550	AT1G29560
AT1G29560	AT1G29570
AT1G29630	AT1G29640
AT1G29640	AT1G29660
AT1G29660	AT1G29670
AT1G29670	AT1G29680
AT1G29680	AT1G29690
AT1G29700	AT1G29710
AT1G29740	AT1G29750
AT1G29750	AT1G29760
AT1G29760	AT1G29770
AT1G29770	AT1G29780
AT1G29790	AT1G29800
AT1G29800	AT1G29810
AT1G29810	AT1G29820
AT1G29840	AT1G29850
AT1G29880	AT1G29890
AT1G29890	AT1G29900
AT1G29940	AT1G29950
AT1G29962	AT1G29965
AT1G29980	AT1G29990
AT1G29990	AT1G30000
AT1G30020	AT1G30040
AT1G30080	AT1G30090
AT1G30090	AT1G30100
AT1G30110	AT1G30120
AT1G30130	AT1G30135
AT1G30160	AT1G30170
AT1G30190	AT1G30200
AT1G30200	AT1G30210
AT1G30210	AT1G30220
AT1G30230	AT1G30240
AT1G30240	AT1G30250
AT1G30250	AT1G30260
AT1G30280	AT1G30290
AT1G30290	AT1G30300
AT1G30300	AT1G30320
AT1G30320	AT1G30330
AT1G30350	AT1G30360
AT1G30360	AT1G30370
AT1G30380	AT1G30400
AT1G30400	AT1G30410
AT1G30420	AT1G30440
AT1G30440	AT1G30450
AT1G30470	AT1G30473
AT1G30473	AT1G30475
AT1G30475	AT1G30480
AT1G30480	AT1G30490
AT1G30490	AT1G30500
AT1G30500	AT1G30510
AT1G30510	AT1G30515
AT1G30520	AT1G30530
AT1G30530	AT1G30540
AT1G30540	AT1G30550
AT1G30550	AT1G30560
AT1G30560	AT1G30570
AT1G30570	AT1G30580
AT1G30580	AT1G30590
AT1G30590	AT1G30600
AT1G30620	AT1G30630
AT1G30630	AT1G30640
AT1G30640	AT1G30650
AT1G30650	AT1G30660
AT1G30660	AT1G30670
AT1G30670	AT1G30680
AT1G30690	AT1G30700
AT1G30700	AT1G30710
AT1G30710	AT1G30720
AT1G30720	AT1G30730
AT1G30730	AT1G30740
AT1G30740	AT1G30750
AT1G30750	AT1G30755
AT1G30760	AT1G30780
AT1G30780	AT1G30790
AT1G30800	AT1G30810
AT1G30810	AT1G30814
AT1G30814	AT1G30820
AT1G30840	AT1G30845
AT1G30845	AT1G30850
AT1G30850	AT1G30860
AT1G30860	AT1G30870
AT1G30870	AT1G30880
AT1G30880	AT1G30890
AT1G30890	AT1G30900
AT1G30900	AT1G30910
AT1G30950	AT1G30960
AT1G30960	AT1G30970
AT1G31010	AT1G31020
AT1G31020	AT1G31040
AT1G31040	AT1G31050
AT5G45400	AT5G45410
AT1G31710	AT1G31720
AT1G31720	AT1G31730
AT1G31730	AT1G31740
AT1G31740	AT1G31750
AT1G31750	AT1G31760
AT1G31760	AT1G31770
AT1G31780	AT1G31790
AT1G31790	AT1G31800
AT1G31800	AT1G31810
AT1G31810	AT1G31812
AT1G31817	AT1G31820
AT1G31820	AT1G31830
AT1G31840	AT1G31850
AT1G31850	AT1G31860
AT1G31860	AT1G31870
AT1G31880	AT1G31885
AT1G31885	AT1G31910
AT1G31910	AT1G31920
AT1G31920	AT1G31930
AT1G32050	AT1G32060
AT1G32060	AT1G32070
AT1G32070	AT1G32080
AT1G32080	AT1G32090
AT1G32090	AT1G32100
AT1G32130	AT1G32140
AT1G32140	AT1G32150
AT1G32150	AT1G32160
AT1G32160	AT1G32170
AT1G32180	AT1G32190
AT1G32200	AT1G32210
AT1G32210	AT1G32220
AT1G32230	AT1G32240
AT1G32250	AT1G32260
AT1G32260	AT1G32270
AT1G32270	AT1G32280
AT1G32320	AT1G32330
AT1G32340	AT1G32350
AT1G32350	AT1G32360
AT1G32360	AT1G32361
AT1G32361	AT1G32370
AT1G32380	AT1G32400
AT1G32420	AT1G32430
AT1G32430	AT1G32440
AT1G32440	AT1G32450
AT1G32460	AT1G32470
AT1G32500	AT1G32510
AT1G32530	AT1G32540
AT1G32540	AT1G32550
AT1G32550	AT1G32560
AT1G32580	AT1G32583
AT1G32583	AT1G32585
AT1G32585	AT1G32600
AT1G32600	AT1G32610
AT1G32610	AT1G32630
AT1G32630	AT1G32640
AT1G32730	AT1G32740
AT1G32740	AT1G32750
AT1G32750	AT1G32760
AT1G32763	AT1G32770
AT1G32770	AT1G32780
AT1G32780	AT1G32790
AT1G32790	AT1G32810
AT1G32920	AT1G32928
AT1G32928	AT1G32930
AT1G32940	AT1G32950
AT1G32950	AT1G32960
AT1G33020	AT1G33030
AT1G33030	AT1G33040
AT1G33040	AT1G33050
AT1G33050	AT1G33055
AT1G33055	AT1G33060
AT1G33080	AT1G33090
AT1G33230	AT1G33240
AT1G33270	AT1G33280
AT1G33280	AT1G33290
AT1G33350	AT1G33360
AT1G33330	AT1G33340
AT1G33420	AT1G33430
AT1G33430	AT1G33440
AT1G33440	AT1G33470
AT1G33470	AT1G33475
AT1G33490	AT1G33500
AT1G33500	AT1G33520
AT1G33520	AT1G33530
AT1G33790	AT1G33800
AT1G33820	AT1G33830
AT1G33870	AT1G33880
AT1G33910	AT1G33920
AT1G33900	AT1G33910
AT1G33890	AT1G33900
AT1G33970	AT1G33980
AT1G33980	AT1G33990
AT1G33990	AT1G34000
AT1G34000	AT1G34010
AT1G34010	AT1G34020
AT1G34060	AT1G34065
AT1G34120	AT1G34130
AT1G34130	AT1G34140
AT1G34140	AT1G34150
AT1G34150	AT1G34160
AT1G34180	AT1G34190
AT1G34190	AT1G34200
AT1G34200	AT1G34210
AT1G34210	AT1G34220
AT1G34260	AT1G34270
AT1G34340	AT1G34350
AT1G34350	AT1G34355
AT1G34370	AT1G34380
AT1G34420	AT1G34430
AT1G34520	AT1G34540
AT1G34580	AT1G34630
AT1G34630	AT1G34640
AT1G31240	AT1G31250
AT1G31230	AT1G31240
AT1G31220	AT1G31230
AT1G31490	AT1G31500
AT1G31480	AT1G31490
AT1G31470	AT1G31480
AT1G31460	AT1G31470
AT1G31450	AT1G31460
AT1G31440	AT1G31450
AT1G31430	AT1G31440
AT1G31420	AT1G31430
AT1G31410	AT1G31420
AT1G31400	AT1G31410
AT1G31350	AT1G31360
AT1G31340	AT1G31350
AT1G31335	AT1G31340
AT1G31330	AT1G31335
AT1G31320	AT1G31330
AT1G31300	AT1G31310
AT1G31290	AT1G31300
AT1G31280	AT1G31290
AT1G34770	AT1G34780
AT1G35220	AT1G35230
AT1G35430	AT1G35435
AT1G35435	AT1G35440
AT1G35470	AT1G35490
AT1G35510	AT1G35515
AT1G35560	AT1G35580
AT1G35670	AT1G35680
AT1G35720	AT1G35730
AT1G36050	AT1G36060
AT1G36060	AT1G36070
AT1G36160	AT1G36180
AT1G36370	AT1G36380
AT1G36380	AT1G36390
AT1G36622	AT1G36640
AT1G36730	AT1G36732
AT1G36980	AT1G36990
AT1G42430	AT1G42440
AT1G42470	AT1G42480
AT1G42540	AT1G42550
AT1G42550	AT1G42560
AT1G42960	AT1G42970
AT1G42980	AT1G42990
AT1G43020	AT1G43040
AT1G43040	AT1G43080
AT1G43190	AT1G43245
AT1G43580	AT1G43600
AT1G43690	AT1G43700
AT1G43700	AT1G43710
AT1G43770	AT1G43780
AT1G43890	AT1G43900
AT1G43850	AT1G43860
AT1G43800	AT1G43810
AT1G44000	AT1G44010
AT1G44100	AT1G44110
AT1G44180	AT1G44191
AT1G44224	AT1G44318
AT1G44318	AT1G44350
AT1G44350	AT1G44414
AT1G44414	AT1G44446
AT1G44542	AT1G44575
AT1G44575	AT1G44608
AT1G44750	AT1G44760
AT1G44760	AT1G44770
AT1G44770	AT1G44780
AT1G44780	AT1G44790
AT1G44790	AT1G44800
AT1G44830	AT1G44835
AT1G44835	AT1G44890
AT1G44900	AT1G44910
AT1G44910	AT1G44920
AT1G44960	AT1G44970
AT1G45150	AT1G45160
AT1G45201	AT1G45207
AT1G45231	AT1G45233
AT1G45474	AT1G45545
AT1G46984	AT1G47056
AT1G47056	AT1G47128
AT1G47210	AT1G47220
AT1G47230	AT1G47240
AT1G47240	AT1G47250
AT1G47250	AT1G47260
AT1G47270	AT1G47271
AT1G47271	AT1G47278
AT1G47278	AT1G47280
AT1G47330	AT1G47340
AT1G47410	AT1G47420
AT1G47480	AT1G47485
AT1G47500	AT1G47510
AT1G47510	AT1G47530
AT1G47530	AT1G47540
AT1G47540	AT1G47550
[truncated: 14,456 more rows]
