# Supplementary material for: Intrachromosomal colocalization strengthens co-expression, co-modification and evolutionary conservation of neighboring genes
Source: BMC Genomics. 2018 Jun 13;19:455. doi: 10.1186/s12864-018-4844-1 (PMC6000932; doi:10.1186/s12864-018-4844-1)
Supplement: Supplementary file 3 — Table S3. Evolutionary neighboring gene pairs without intrachromosomal colocalization. (XLSX 131 kb) [file 12864_2018_4844_MOESM3_ESM.xlsx]

## Sheet: Sheet1
AT1G51710	AT1G51720
AT5G14410	AT5G14420
AT4G29160	AT4G29170
AT3G49680	AT3G49690
AT4G28840	AT4G28850
AT4G28830	AT4G28840
AT3G16170	AT3G16175
AT3G24440	AT3G24450
AT5G65660	AT5G65670
AT1G19290	AT1G19300
AT3G51030	AT3G51040
AT5G02740	AT5G02750
AT4G24700	AT4G24710
AT1G31320	AT1G31330
AT4G15240	AT4G15248
AT5G50320	AT5G50330
AT2G46700	AT2G46710
AT3G61780	AT3G61790
AT5G53120	AT5G53130
AT5G52430	AT5G52440
AT2G45660	AT2G45670
AT2G45610	AT2G45620
AT2G45500	AT2G45510
AT5G51710	AT5G51720
AT1G62950	AT1G62960
AT2G45210	AT2G45220
AT1G58060	AT1G58070
AT4G08240	AT4G08250
AT1G44830	AT1G44835
AT1G77460	AT1G77470
AT1G21720	AT1G21722
AT4G37810	AT4G37820
AT1G20823	AT1G20830
AT4G35500	AT4G35510
AT4G38360	AT4G38370
AT5G58030	AT5G58040
AT2G24230	AT2G24240
AT4G30710	AT4G30720
AT2G48060	AT2G48070
AT3G63190	AT3G63200
AT1G54990	AT1G55000
AT5G47420	AT5G47430
AT4G14746	AT4G14750
AT4G02580	AT4G02590
AT4G14305	AT4G14310
AT5G57120	AT5G57123
AT5G57240	AT5G57250
AT2G24350	AT2G24360
AT2G07170	AT2G07180
AT1G60200	AT1G60220
AT1G74910	AT1G74920
AT1G70060	AT1G70070
AT1G74590	AT1G74600
AT1G14030	AT1G14040
AT3G29200	AT3G29230
AT3G29310	AT3G29320
AT2G02170	AT2G02180
AT3G24560	AT3G24570
AT3G13800	AT3G13810
AT3G43190	AT3G43210
AT4G09610	AT4G09620
AT1G43700	AT1G43710
AT3G24315	AT3G24320
AT3G24160	AT3G24170
AT5G18850	AT5G18860
AT3G29280	AT3G29290
AT4G17800	AT4G17810
AT2G28790	AT2G28800
AT5G47540	AT5G47550
AT2G47060	AT2G47070
AT2G39740	AT2G39750
AT3G17020	AT3G17030
AT2G47490	AT2G47500
AT1G16070	AT1G16080
AT4G04320	AT4G04330
AT2G31180	AT2G31190
AT3G19960	AT3G19970
AT4G35760	AT4G35770
AT2G01110	AT2G01120
AT1G28250	AT1G28260
AT5G53300	AT5G53310
AT1G64380	AT1G64385
AT5G24600	AT5G24610
AT5G04280	AT5G04290
AT5G58520	AT5G58530
AT5G01620	AT5G01630
AT5G12190	AT5G12200
AT5G50710	AT5G50720
AT3G18260	AT3G18270
AT2G44520	AT2G44525
AT5G13410	AT5G13420
AT3G04860	AT3G04870
AT4G16360	AT4G16370
AT1G32230	AT1G32240
AT3G15095	AT3G15110
AT5G45950	AT5G45960
AT5G19180	AT5G19190
AT2G43360	AT2G43370
AT5G61390	AT5G61400
AT5G67610	AT5G67620
AT5G03455	AT5G03460
AT5G03450	AT5G03455
AT5G57610	AT5G57620
AT5G66870	AT5G66880
AT1G75230	AT1G75240
AT4G38970	AT4G38980
AT5G67060	AT5G67070
AT4G37280	AT4G37290
AT2G39940	AT2G39950
AT3G52490	AT3G52500
AT5G15120	AT5G15130
AT4G35890	AT4G35900
AT1G21600	AT1G21610
AT3G32930	AT3G32940
AT3G12640	AT3G12650
AT1G55500	AT1G55510
AT5G06550	AT5G06560
AT5G22080	AT5G22090
AT3G09060	AT3G09070
AT1G07530	AT1G07540
AT2G27810	AT2G27820
AT5G04490	AT5G04500
AT5G04430	AT5G04440
AT1G02180	AT1G02190
AT1G02130	AT1G02140
AT1G01920	AT1G01930
AT1G01530	AT1G01540
AT1G01460	AT1G01470
AT1G01320	AT1G01340
AT1G01180	AT1G01190
AT1G01010	AT1G01020
AT1G02370	AT1G02380
AT1G02870	AT1G02880
AT1G02880	AT1G02890
AT1G02970	AT1G02980
AT1G03150	AT1G03160
AT1G03180	AT1G03190
AT1G03210	AT1G03220
AT1G03270	AT1G03280
AT1G03280	AT1G03290
AT1G03340	AT1G03350
AT1G03475	AT1G03490
AT1G03700	AT1G03710
AT1G03780	AT1G03790
AT1G03840	AT1G03850
AT1G03940	AT1G03950
AT1G04140	AT1G04150
AT1G04380	AT1G04390
AT1G04420	AT1G04430
AT1G04450	AT1G04470
AT1G04640	AT1G04645
AT1G05000	AT1G05010
AT1G05291	AT1G05300
AT1G05520	AT1G05530
AT1G05550	AT1G05560
AT1G05894	AT1G05900
AT1G06070	AT1G06080
AT1G06180	AT1G06190
AT1G06250	AT1G06260
AT1G06260	AT1G06270
AT1G06280	AT1G06290
AT1G06360	AT1G06380
AT1G06400	AT1G06410
AT1G06820	AT1G06830
AT1G06850	AT1G06870
AT1G06930	AT1G06950
AT1G07000	AT1G07010
AT1G07380	AT1G07390
AT1G07700	AT1G07705
AT1G07940	AT1G07950
AT1G08140	AT1G08150
AT1G08300	AT1G08310
AT1G08450	AT1G08460
AT1G08660	AT1G08670
AT1G09080	AT1G09090
AT1G09240	AT1G09245
AT1G09360	AT1G09370
AT1G09780	AT1G09790
AT1G09960	AT1G09970
AT1G09970	AT1G09980
AT1G10060	AT1G10070
AT1G10380	AT1G10385
AT1G10470	AT1G10480
AT1G10530	AT1G10540
AT1G10550	AT1G10560
AT1G10700	AT1G10710
AT1G10710	AT1G10717
AT1G10747	AT1G10750
AT1G10830	AT1G10840
AT1G11180	AT1G11190
AT1G11250	AT1G11260
AT1G11260	AT1G11270
AT1G11280	AT1G11290
AT1G11350	AT1G11360
AT1G11460	AT1G11470
AT1G11670	AT1G11680
AT1G11910	AT1G11915
AT1G11930	AT1G11940
AT1G12010	AT1G12020
AT1G12070	AT1G12080
AT1G12370	AT1G12380
AT1G12460	AT1G12470
AT1G12630	AT1G12640
AT1G12700	AT1G12710
AT1G12790	AT1G12800
AT1G13060	AT1G13080
AT1G13250	AT1G13260
AT1G13280	AT1G13290
AT1G13290	AT1G13300
AT1G13300	AT1G13310
AT1G13460	AT1G13470
AT1G13470	AT1G13480
AT1G13600	AT1G13605
AT1G13680	AT1G13690
AT1G13750	AT1G13755
AT1G13920	AT1G13930
AT1G14430	AT1G14440
AT1G14510	AT1G14520
AT1G14740	AT1G14750
AT1G14860	AT1G14870
AT1G15680	AT1G15690
AT1G15760	AT1G15770
AT1G16040	AT1G16060
AT1G16180	AT1G16190
AT1G16490	AT1G16500
AT1G16540	AT1G16560
AT1G16590	AT1G16610
AT1G16610	AT1G16630
AT1G16630	AT1G16640
AT1G17090	AT1G17100
AT1G17190	AT1G17200
AT1G17330	AT1G17340
AT1G17510	AT1G17520
AT1G17580	AT1G17590
AT1G17665	AT1G17680
AT1G17940	AT1G17950
AT1G18280	AT1G18290
AT1G18410	AT1G18420
AT1G18650	AT1G18660
AT1G18710	AT1G18720
AT1G18835	AT1G18840
AT1G19020	AT1G19025
AT1G19790	AT1G19800
AT1G19800	AT1G19830
AT1G19830	AT1G19835
AT1G19840	AT1G19850
AT1G19960	AT1G19970
AT1G20010	AT1G20020
AT1G20030	AT1G20050
AT1G20330	AT1G20340
AT1G20370	AT1G20380
AT1G20410	AT1G20430
AT1G20650	AT1G20670
AT1G20740	AT1G20750
AT1G20770	AT1G20780
AT1G20960	AT1G20967
AT1G20990	AT1G21000
AT1G21475	AT1G21480
AT1G21722	AT1G21730
AT1G21790	AT1G21810
AT1G22030	AT1G22040
AT1G22050	AT1G22060
AT1G22150	AT1G22160
AT1G22240	AT1G22250
AT1G22340	AT1G22360
AT1G22490	AT1G22500
AT1G22550	AT1G22570
AT1G23120	AT1G23130
AT1G23200	AT1G23201
AT1G23201	AT1G23205
AT1G23205	AT1G23210
AT1G23260	AT1G23270
AT1G23700	AT1G23710
AT1G23780	AT1G23790
AT1G23970	AT1G23980
AT1G24210	AT1G24220
AT1G27240	AT1G27250
AT1G27170	AT1G27180
AT1G27030	AT1G27040
AT1G26840	AT1G26850
AT1G26690	AT1G26700
AT1G26680	AT1G26690
AT1G26670	AT1G26680
AT1G26550	AT1G26560
AT1G26450	AT1G26460
AT1G26440	AT1G26450
AT1G26120	AT1G26130
AT1G26110	AT1G26120
AT1G25580	AT1G25682
AT1G25425	AT1G25440
AT1G25420	AT1G25422
AT1G24625	AT1G24650
AT1G24620	AT1G24625
AT1G24540	AT1G24560
AT1G24510	AT1G24520
AT1G24350	AT1G24360
AT1G27310	AT1G27320
AT1G27670	AT1G27680
AT1G27960	AT1G27970
AT1G28080	AT1G28090
AT1G28160	AT1G28170
AT1G28200	AT1G28210
AT1G28260	AT1G28270
AT1G28350	AT1G28360
AT1G28395	AT1G28400
AT1G28500	AT1G28510
AT1G29025	AT1G29030
AT1G29310	AT1G29320
AT1G29690	AT1G29700
AT1G29780	AT1G29790
AT1G29850	AT1G29860
AT1G29960	AT1G29962
AT1G30040	AT1G30050
AT1G30070	AT1G30080
AT1G30100	AT1G30110
AT1G30120	AT1G30130
AT1G30170	AT1G30190
AT1G30220	AT1G30230
AT1G30370	AT1G30380
AT1G30410	AT1G30420
AT1G30515	AT1G30520
AT1G30600	AT1G30610
AT1G30610	AT1G30620
AT1G30680	AT1G30690
AT1G30790	AT1G30795
AT1G30795	AT1G30800
AT1G30825	AT1G30840
AT1G30925	AT1G30930
AT1G31050	AT1G31070
AT1G31070	AT1G31080
AT1G31690	AT1G31710
AT1G31930	AT1G31940
AT1G32170	AT1G32180
AT1G32190	AT1G32200
AT1G32240	AT1G32250
AT1G32415	AT1G32420
AT1G32450	AT1G32460
AT1G32690	AT1G32700
AT1G32700	AT1G32710
AT1G32760	AT1G32763
AT1G32860	AT1G32870
AT1G32930	AT1G32940
AT1G32960	AT1G32970
AT1G33170	AT1G33220
AT1G33220	AT1G33230
AT1G33240	AT1G33250
AT1G33250	AT1G33260
AT1G33340	AT1G33350
AT1G33410	AT1G33420
AT1G33530	AT1G33540
AT1G33540	AT1G33560
AT1G33560	AT1G33590
AT1G33750	AT1G33760
AT1G33780	AT1G33790
AT1G33800	AT1G33810
AT1G33810	AT1G33811
AT1G33811	AT1G33820
AT1G33830	AT1G33840
AT1G34110	AT1G34120
AT1G34220	AT1G34245
AT1G34320	AT1G34340
AT1G34670	AT1G34750
AT1G31250	AT1G31260
AT1G31170	AT1G31175
AT1G34760	AT1G34770
AT1G34780	AT1G34790
AT1G35190	AT1G35210
AT1G35210	AT1G35220
AT1G35420	AT1G35430
AT1G35440	AT1G35460
AT1G35530	AT1G35537
AT1G35630	AT1G35660
AT1G35660	AT1G35670
AT1G35680	AT1G35710
AT1G35710	AT1G35720
AT1G36310	AT1G36320
AT1G36320	AT1G36340
AT1G36340	AT1G36370
AT1G37130	AT1G37140
AT1G42440	AT1G42470
AT1G42970	AT1G42980
AT1G42990	AT1G43000
AT1G43560	AT1G43580
AT1G43630	AT1G43640
AT1G43640	AT1G43650
AT1G43780	AT1G43790
AT1G43860	AT1G43890
AT1G43980	AT1G44000
AT1G44110	AT1G44120
AT1G44191	AT1G44224
AT1G44820	AT1G44830
AT1G44890	AT1G44900
AT1G45110	AT1G45130
AT1G45130	AT1G45145
AT1G45145	AT1G45150
AT1G45191	AT1G45201
AT1G47128	AT1G47200
AT1G47200	AT1G47210
AT1G47220	AT1G47230
AT1G47280	AT1G47290
AT1G47317	AT1G47330
AT1G47390	AT1G47395
AT1G47395	AT1G47400
AT1G47400	AT1G47410
AT1G47620	AT1G47640
AT1G47760	AT1G47765
AT1G47840	AT1G47870
AT1G47900	AT1G47915
AT1G47960	AT1G47970
AT1G48130	AT1G48140
AT1G48260	AT1G48270
AT1G48280	AT1G48300
AT1G48450	AT1G48460
AT1G48470	AT1G48480
AT1G48620	AT1G48630
AT1G48870	AT1G48880
AT1G48970	AT1G48980
AT1G48990	AT1G49000
AT1G49540	AT1G49560
AT1G49620	AT1G49630
AT1G49650	AT1G49660
AT1G49700	AT1G49710
AT1G49770	AT1G49780
AT1G49900	AT1G49910
AT1G49975	AT1G49980
AT1G49980	AT1G49990
AT1G50090	AT1G50110
AT1G50120	AT1G50140
AT1G50370	AT1G50380
AT1G50490	AT1G50500
AT1G50560	AT1G50570
AT1G50590	AT1G50600
AT1G50630	AT1G50640
AT1G50640	AT1G50650
AT1G50670	AT1G50680
AT1G50840	AT1G50870
AT1G50940	AT1G50950
AT1G51130	AT1G51140
AT1G51190	AT1G51200
AT1G51250	AT1G51260
AT1G51340	AT1G51350
AT1G51355	AT1G51360
AT1G51440	AT1G51450
AT1G51745	AT1G51760
AT1G51760	AT1G51770
AT1G51970	AT1G51980
AT1G52060	AT1G52070
AT1G52150	AT1G52155
AT1G52200	AT1G52220
AT1G52240	AT1G52260
AT1G52330	AT1G52340
AT1G52343	AT1G52360
AT1G52450	AT1G52460
AT1G52565	AT1G52570
AT1G52690	AT1G52695
AT1G52695	AT1G52700
AT1G52870	AT1G52880
AT1G52880	AT1G52890
AT1G52970	AT1G52980
AT1G53170	AT1G53180
AT1G53240	AT1G53250
AT1G53310	AT1G53320
AT1G53325	AT1G53330
AT1G53380	AT1G53390
AT1G53550	AT1G53560
AT1G53600	AT1G53610
AT1G53820	AT1G53830
AT1G53880	AT1G53885
AT1G55090	AT1G55110
AT1G55180	AT1G55190
AT1G55460	AT1G55475
AT1G55600	AT1G55610
AT1G55750	AT1G55760
AT1G55790	AT1G55800
AT1G55960	AT1G55970
AT1G56030	AT1G56040
AT1G56120	AT1G56130
AT1G56145	AT1G56150
AT1G54400	AT1G54410
AT1G54440	AT1G54445
AT1G54510	AT1G54520
AT1G54575	AT1G54580
AT1G54650	AT1G54680
AT1G54790	AT1G54820
AT1G54920	AT1G54930
AT1G54930	AT1G54940
AT1G54950	AT1G54960
AT1G54960	AT1G54970
AT1G56210	AT1G56220
AT1G56220	AT1G56230
AT1G56320	AT1G56330
AT1G56420	AT1G56423
AT1G56450	AT1G56460
AT1G56460	AT1G56500
AT1G56540	AT1G56550
AT1G56553	AT1G56555
AT1G56650	AT1G56660
AT1G56720	AT1G57540
AT1G57680	AT1G57690
AT1G57730	AT1G57750
AT1G64710	AT1G64720
AT1G64480	AT1G64490
AT1G64340	AT1G64350
AT1G64280	AT1G64290
AT1G64150	AT1G64160
AT1G64030	AT1G64040
AT1G64000	AT1G64010
AT1G63910	AT1G63930
AT1G63900	AT1G63910
AT1G63810	AT1G63820
AT1G63710	AT1G63720
AT1G63440	AT1G63450
AT1G63270	AT1G63280
AT1G63206	AT1G63210
AT1G63205	AT1G63206
AT1G63200	AT1G63205
AT1G63190	AT1G63200
AT1G63180	AT1G63190
AT1G63110	AT1G63120
AT1G63090	AT1G63100
AT1G63030	AT1G63050
AT1G63020	AT1G63030
AT1G63010	AT1G63020
AT1G62690	AT1G62700
AT1G62530	AT1G62540
AT1G62450	AT1G62480
AT1G62370	AT1G62380
AT1G62305	AT1G62310
AT1G61870	AT1G61890
AT1G61800	AT1G61810
AT1G61795	AT1G61800
AT1G61780	AT1G61790
AT1G61688	AT1G61690
AT1G61680	AT1G61688
AT1G61620	AT1G61630
AT1G61590	AT1G61600
AT1G61566	AT1G61570
AT1G61563	AT1G61566
AT1G61540	AT1G61550
AT1G61520	AT1G61540
AT1G61490	AT1G61500
AT1G61415	AT1G61420
AT1G61255	AT1G61260
AT1G61140	AT1G61150
AT1G61110	AT1G61120
AT1G60930	AT1G60940
AT1G60913	AT1G60920
AT1G60870	AT1G60880
AT1G60860	AT1G60870
AT1G60800	AT1G60810
AT1G60783	AT1G60790
AT1G60780	AT1G60783
AT1G60680	AT1G60690
AT1G60550	AT1G60560
AT1G60530	AT1G60550
AT1G60500	AT1G60530
AT1G60490	AT1G60500
AT1G60470	AT1G60490
AT1G60450	AT1G60460
AT1G60410	AT1G60420
AT1G60140	AT1G60160
AT1G60070	AT1G60080
AT1G60010	AT1G60030
AT1G59970	AT1G59980
AT1G59790	AT1G59800
AT1G59780	AT1G59790
AT1G59730	AT1G59740
AT1G59670	AT1G59675
AT1G59610	AT1G59620
AT1G59600	AT1G59610
AT1G58420	AT1G58430
AT1G58055	AT1G58060
AT1G58100	AT1G58110
AT1G58170	AT1G58180
AT1G58200	AT1G58210
AT1G58270	AT1G58280
AT1G58280	AT1G58290
AT1G58290	AT1G58300
AT1G58310	AT1G58320
AT1G57800	AT1G57820
AT1G57790	AT1G57800
AT1G64770	AT1G64780
AT1G64790	AT1G64800
AT1G64860	AT1G64870
AT1G64870	AT1G64880
AT1G64880	AT1G64890
AT1G64980	AT1G64990
AT1G64990	AT1G65000
AT1G65020	AT1G65030
AT1G65113	AT1G65120
AT1G65120	AT1G65130
AT1G65130	AT1G65140
AT1G65140	AT1G65150
AT1G65150	AT1G65160
AT1G65260	AT1G65270
AT1G65270	AT1G65280
AT1G65390	AT1G65410
AT1G65420	AT1G65430
AT1G65450	AT1G65470
AT1G65470	AT1G65480
AT1G65480	AT1G65481
AT1G65490	AT1G65500
AT1G65510	AT1G65520
AT1G65560	AT1G65570
AT1G66510	AT1G66520
AT1G65920	AT1G65930
AT1G65930	AT1G65950
AT1G65990	AT1G66000
AT1G66070	AT1G66080
AT1G66140	AT1G66145
AT1G66150	AT1G66160
AT1G66330	AT1G66340
AT1G66360	AT1G66370
AT1G66660	AT1G66670
AT1G66700	AT1G66720
AT1G66860	AT1G66870
AT1G66920	AT1G66930
AT1G66960	AT1G66970
AT1G67030	AT1G67035
AT1G67040	AT1G67050
AT1G67050	AT1G67060
AT1G67090	AT1G67100
AT1G67190	AT1G67210
AT1G67330	AT1G67340
AT1G67390	AT1G67400
AT1G67400	AT1G67410
AT1G67480	AT1G67490
AT1G67490	AT1G67500
AT1G67740	AT1G67750
AT1G67770	AT1G67775
AT1G67800	AT1G67810
AT1G67865	AT1G67870
AT1G68140	AT1G68150
AT1G68180	AT1G68185
AT1G68300	AT1G68310
AT1G68320	AT1G68330
AT1G68340	AT1G68350
AT1G68360	AT1G68370
AT1G68490	AT1G68500
AT1G68500	AT1G68510
AT1G68510	AT1G68520
AT1G68590	AT1G68600
AT1G68780	AT1G68790
AT1G68845	AT1G68850
AT1G68875	AT1G68880
AT1G69240	AT1G69250
AT1G69760	AT1G69770
AT1G69770	AT1G69780
AT1G69790	AT1G69800
AT1G69825	AT1G69828
AT1G70020	AT1G70030
AT1G70030	AT1G70040
AT1G70040	AT1G70060
AT1G70120	AT1G70130
AT1G70140	AT1G70150
AT1G70180	AT1G70190
AT1G70190	AT1G70200
AT1G70300	AT1G70310
AT1G70340	AT1G70350
AT1G70500	AT1G70505
AT1G70520	AT1G70530
AT1G70570	AT1G70580
AT1G70580	AT1G70590
AT1G70590	AT1G70600
AT1G70710	AT1G70720
AT1G70900	AT1G70910
AT1G70910	AT1G70920
AT1G71050	AT1G71060
AT1G71130	AT1G71140
AT1G71200	AT1G71210
AT1G71692	AT1G71695
AT1G71790	AT1G71800
AT1G71870	AT1G71880
AT1G72130	AT1G72140
AT1G72290	AT1G72300
AT1G72300	AT1G72310
AT1G72310	AT1G72320
AT1G72440	AT1G72450
AT1G72800	AT1G72810
AT1G72880	AT1G72890
AT1G72940	AT1G72950
AT1G73220	AT1G73230
AT1G73250	AT1G73260
AT1G73380	AT1G73390
AT1G73390	AT1G73400
AT1G73590	AT1G73600
AT1G73680	AT1G73690
AT1G73730	AT1G73740
AT1G73820	AT1G73830
AT1G74020	AT1G74030
AT1G74850	AT1G74860
AT1G75120	AT1G75130
AT1G75160	AT1G75170
AT1G75260	AT1G75270
AT1G75380	AT1G75388
AT1G75390	AT1G75400
AT1G75420	AT1G75430
AT1G75450	AT1G75460
AT1G75470	AT1G75490
AT1G75500	AT1G75510
AT1G75760	AT1G75770
AT1G75960	AT1G75980
AT1G76140	AT1G76150
AT1G76230	AT1G76240
AT1G76290	AT1G76300
AT1G76440	AT1G76450
AT1G76540	AT1G76550
AT1G76760	AT1G76770
AT1G77270	AT1G77280
AT1G77280	AT1G77290
AT1G77540	AT1G77550
AT1G77855	AT1G77860
AT1G78080	AT1G78090
AT1G78090	AT1G78100
AT1G78172	AT1G78180
AT1G78580	AT1G78590
AT1G78780	AT1G78790
AT1G78810	AT1G78815
AT1G79120	AT1G79130
AT1G79520	AT1G79530
AT1G79570	AT1G79580
AT1G79580	AT1G79590
AT1G79590	AT1G79600
AT1G80760	AT1G80770
AT1G80720	AT1G80730
AT1G80620	AT1G80630
AT1G80450	AT1G80460
AT1G80160	AT1G80170
AT1G79930	AT1G79940
AT3G02020	AT3G02030
AT3G01600	AT3G01610
AT3G02125	AT3G02130
AT3G02242	AT3G02250
AT3G02310	AT3G02320
AT3G02420	AT3G02430
AT3G02490	AT3G02493
AT3G02493	AT3G02500
AT3G02555	AT3G02560
AT3G02580	AT3G02590
AT3G02670	AT3G02680
AT3G02900	AT3G02910
AT3G03000	AT3G03010
AT3G03280	AT3G03290
AT3G03540	AT3G03550
AT3G03580	AT3G03590
AT3G03790	AT3G03800
AT3G03930	AT3G03940
AT3G04120	AT3G04130
AT3G04230	AT3G04240
AT3G04240	AT3G04250
AT3G04370	AT3G04380
AT3G04480	AT3G04490
AT3G04490	AT3G04500
AT3G04660	AT3G04670
AT3G04770	AT3G04780
AT3G04903	AT3G04910
AT3G04940	AT3G04943
AT3G05140	AT3G05150
AT3G05210	AT3G05220
AT3G05340	AT3G05345
AT3G05450	AT3G05460
AT3G05460	AT3G05470
AT3G05610	AT3G05620
AT3G05680	AT3G05685
AT3G05685	AT3G05690
AT3G06020	AT3G06030
AT3G06260	AT3G06270
AT3G06300	AT3G06310
AT3G06380	AT3G06390
AT3G06430	AT3G06435
AT3G06580	AT3G06590
AT3G06620	AT3G06630
AT3G06740	AT3G06750
AT3G06960	AT3G06970
AT3G07070	AT3G07080
AT3G07100	AT3G07110
AT3G07130	AT3G07140
AT3G07210	AT3G07220
AT3G07390	AT3G07400
AT3G07440	AT3G07450
AT3G07760	AT3G07770
AT3G07910	AT3G07920
AT3G07940	AT3G07950
AT3G08020	AT3G08030
AT3G08040	AT3G08490
AT3G08500	AT3G08505
AT3G08580	AT3G08590
AT3G08610	AT3G08620
AT3G08850	AT3G08860
AT3G08900	AT3G08910
AT3G09320	AT3G09330
AT3G09380	AT3G09390
AT3G09590	AT3G09600
AT3G10010	AT3G10020
AT3G10290	AT3G10300
AT3G10450	AT3G10460
AT3G10550	AT3G10560
AT3G10760	AT3G10770
AT3G10900	AT3G10910
AT3G11670	AT3G11680
AT3G11840	AT3G11850
AT3G11964	AT3G11980
AT3G12130	AT3G12140
AT3G12560	AT3G12570
AT3G13050	AT3G13060
AT3G13225	AT3G13226
AT3G13430	AT3G13432
AT3G13790	AT3G13800
AT3G13960	AT3G13970
AT3G14060	AT3G14067
AT3G14180	AT3G14190
AT3G14190	AT3G14200
AT3G14205	AT3G14210
AT3G14260	AT3G14270
AT3G14320	AT3G14330
AT3G14950	AT3G14960
AT3G15120	AT3G15130
AT3G15170	AT3G15180
AT3G15210	AT3G15220
AT3G15490	AT3G15500
AT3G15605	AT3G15610
AT3G15630	AT3G15640
AT3G15640	AT3G15650
AT3G15720	AT3G15730
AT3G15820	AT3G15830
AT3G15940	AT3G15950
AT3G16200	AT3G16210
AT3G16250	AT3G16260
AT3G16290	AT3G16300
AT3G16330	AT3G16340
AT3G16350	AT3G16360
AT3G16510	AT3G16520
AT3G16570	AT3G16580
AT3G16820	AT3G16830
AT3G17040	AT3G17060
AT3G17100	AT3G17120
AT3G17340	AT3G17350
AT3G17360	AT3G17365
AT3G17570	AT3G17580
AT3G17730	AT3G17740
AT3G17740	AT3G17750
AT3G17850	AT3G17860
AT3G17880	AT3G17890
AT3G18035	AT3G18040
AT3G18210	AT3G18215
AT3G18360	AT3G18370
AT3G18710	AT3G18715
AT3G19020	AT3G19030
AT3G19090	AT3G19100
AT3G19320	AT3G19330
AT3G19380	AT3G19390
AT3G19670	AT3G19680
AT3G19810	AT3G19820
AT3G19850	AT3G19860
AT3G19860	AT3G19870
AT3G19920	AT3G19930
AT3G19950	AT3G19960
AT3G20070	AT3G20080
AT3G20540	AT3G20550
AT3G20610	AT3G20620
AT3G20620	AT3G20630
AT3G20650	AT3G20660
AT3G20660	AT3G20670
AT3G20700	AT3G20710
AT3G20710	AT3G20720
AT3G20820	AT3G20830
AT3G20880	AT3G20890
AT3G21160	AT3G21170
AT3G21260	AT3G21270
AT3G21570	AT3G21580
AT3G21720	AT3G21730
AT3G21870	AT3G21880
AT3G21890	AT3G21900
AT3G21910	AT3G21920
AT3G22060	AT3G22070
AT3G22100	AT3G22104
AT3G22230	AT3G22231
AT3G22250	AT3G22260
AT3G22275	AT3G22290
AT3G22400	AT3G22410
AT3G22550	AT3G22560
AT3G22630	AT3G22640
AT3G22750	AT3G22760
AT3G22840	AT3G22845
AT3G23020	AT3G23030
AT3G23120	AT3G23130
AT3G23150	AT3G23160
AT3G23260	AT3G23270
AT3G23360	AT3G23370
AT3G23370	AT3G23380
AT3G23560	AT3G23570
AT3G23637	AT3G23640
AT3G23880	AT3G23890
AT3G24220	AT3G24225
AT3G24180	AT3G24190
AT3G24130	AT3G24140
AT3G24090	AT3G24093
AT3G24080	AT3G24090
AT3G23980	AT3G23990
AT3G23940	AT3G23950
AT3G24310	AT3G24315
AT3G24450	AT3G24460
AT3G24480	AT3G24490
AT3G24510	AT3G24513
AT3G24570	AT3G24580
AT3G24580	AT3G24590
AT3G24610	AT3G24620
AT3G24730	AT3G24740
AT3G24760	AT3G24770
AT3G25170	AT3G25180
AT3G25290	AT3G25400
AT2G04235	AT2G04240
AT2G04240	AT2G04270
AT2G04450	AT2G04480
AT2G04520	AT2G04530
AT2G04560	AT2G04570
AT2G04570	AT2G04620
AT2G04700	AT2G04740
AT2G05410	AT2G05420
AT2G05430	AT2G05440
AT2G05530	AT2G05540
AT2G05810	AT2G05830
AT2G05900	AT2G05910
AT2G05920	AT2G05940
AT2G06000	AT2G06005
AT2G06010	AT2G06020
AT2G06020	AT2G06025
AT2G06050	AT2G06090
AT2G06210	AT2G06255
AT2G06983	AT2G06990
AT2G12480	AT2G12550
AT2G13570	AT2G13600
AT2G13790	AT2G13800
AT2G13810	AT2G13820
AT2G14750	AT2G14760
AT2G14880	AT2G14890
AT2G14960	AT2G15000
AT2G15010	AT2G15020
AT2G15220	AT2G15230
AT2G15240	AT2G15260
AT2G15290	AT2G15300
AT2G15300	AT2G15310
AT2G15530	AT2G15535
AT2G15560	AT2G15570
AT2G15730	AT2G15740
AT2G15860	AT2G15880
AT2G20180	AT2G20190
AT2G20140	AT2G20142
AT2G20100	AT2G20110
AT2G20080	AT2G20100
AT2G20010	AT2G20020
AT2G20000	AT2G20010
AT2G19970	AT2G19980
AT2G19920	AT2G19930
AT2G19790	AT2G19800
AT2G19770	AT2G19780
AT2G19590	AT2G19600
AT2G19560	AT2G19570
AT2G16650	AT2G16660
AT2G16700	AT2G16710
AT2G16710	AT2G16720
AT2G16720	AT2G16730
AT2G16740	AT2G16750
AT2G16750	AT2G16760
AT2G16890	AT2G16900
AT2G16980	AT2G16990
AT2G17036	AT2G17040
AT2G17040	AT2G17043
AT2G17090	AT2G17110
AT2G17110	AT2G17120
AT2G17290	AT2G17300
AT2G17480	AT2G17500
AT2G17520	AT2G17525
AT2G17670	AT2G17680
AT2G17890	AT2G17900
AT2G17940	AT2G17950
AT2G18020	AT2G18030
AT2G18040	AT2G18050
AT2G18100	AT2G18110
AT2G18110	AT2G18120
AT2G18150	AT2G18160
AT2G18210	AT2G18220
AT2G18230	AT2G18240
AT2G18370	AT2G18380
AT2G18420	AT2G18450
AT2G18510	AT2G18520
AT2G18570	AT2G18590
AT2G18630	AT2G18640
AT2G18640	AT2G18650
AT2G18670	AT2G18680
AT2G16090	AT2G16120
AT2G16130	AT2G16190
AT2G16250	AT2G16270
AT2G16280	AT2G16290
AT2G16365	AT2G16370
AT2G16370	AT2G16380
AT2G16430	AT2G16440
AT2G18990	AT2G19000
AT2G18870	AT2G18876
AT2G20340	AT2G20350
AT2G20562	AT2G20570
AT2G20670	AT2G20680
AT2G20720	AT2G20725
AT2G20900	AT2G20920
AT2G21060	AT2G21070
AT2G21300	AT2G21320
AT2G21390	AT2G21400
AT2G21450	AT2G21465
AT2G21480	AT2G21490
AT2G21500	AT2G21510
AT2G21680	AT2G21690
AT2G21710	AT2G21720
AT2G21900	AT2G21910
AT2G22122	AT2G22125
AT2G22125	AT2G22140
AT2G22145	AT2G22155
AT2G22170	AT2G22180
AT2G22190	AT2G22200
AT2G22260	AT2G22270
AT2G22370	AT2G22400
AT2G22490	AT2G22500
AT2G22540	AT2G22560
AT2G22795	AT2G22800
AT2G22807	AT2G22810
AT2G22860	AT2G22870
AT2G23000	AT2G23010
AT2G23067	AT2G23070
AT2G23090	AT2G23093
AT2G23220	AT2G23230
AT2G23270	AT2G23290
AT2G23420	AT2G23430
AT2G23430	AT2G23440
AT2G23440	AT2G23450
AT2G23470	AT2G23510
AT2G23660	AT2G23670
AT2G23700	AT2G23740
AT2G23755	AT2G23760
AT2G23810	AT2G23820
AT2G24030	AT2G24040
AT2G24080	AT2G24090
AT2G24100	AT2G24120
AT2G24120	AT2G24130
AT2G24150	AT2G24170
AT2G24170	AT2G24180
AT2G24190	AT2G24200
AT2G24210	AT2G24220
AT2G24240	AT2G24250
AT2G24260	AT2G24270
AT2G24270	AT2G24280
AT2G24360	AT2G24370
AT2G24390	AT2G24395
AT2G24530	AT2G24540
AT2G24570	AT2G24580
AT2G24693	AT2G24696
AT2G24762	AT2G24765
AT2G24850	AT2G24860
AT2G25090	AT2G25100
AT2G25150	AT2G25160
AT2G25240	AT2G25250
AT2G25250	AT2G25260
AT2G25260	AT2G25270
AT2G25290	AT2G25295
AT2G25295	AT2G25300
AT2G25420	AT2G25430
AT2G25530	AT2G25540
AT2G25620	AT2G25625
AT2G25650	AT2G25660
AT2G25730	AT2G25735
AT2G25735	AT2G25737
AT2G25737	AT2G25740
AT2G25770	AT2G25780
AT2G25790	AT2G25800
AT2G25890	AT2G25900
AT2G25900	AT2G25910
AT2G25920	AT2G25930
AT2G25970	AT2G25980
AT2G26050	AT2G26060
AT2G26060	AT2G26070
AT2G26200	AT2G26210
AT2G26250	AT2G26260
AT2G26280	AT2G26290
AT2G26350	AT2G26360
AT2G26400	AT2G26410
AT2G26430	AT2G26440
AT2G26460	AT2G26470
AT2G26500	AT2G26510
AT2G26520	AT2G26530
AT2G26550	AT2G26560
AT2G26560	AT2G26570
AT2G26580	AT2G26590
AT2G26660	AT2G26670
AT2G26670	AT2G26680
AT2G26690	AT2G26695
AT2G26730	AT2G26740
AT2G26760	AT2G26770
AT2G26790	AT2G26800
AT2G26830	AT2G26840
AT2G26890	AT2G26900
AT2G26900	AT2G26910
AT2G26940	AT2G26950
AT2G26950	AT2G26960
AT2G27040	AT2G27050
AT2G27090	AT2G27100
AT2G27130	AT2G27140
AT2G27200	AT2G27210
AT2G27260	AT2G27270
AT2G27290	AT2G27300
AT2G27350	AT2G27360
AT2G27420	AT2G27430
AT2G27430	AT2G27450
AT2G27500	AT2G27505
AT2G28470	AT2G28480
AT2G28355	AT2G28360
AT2G28315	AT2G28320
AT2G28200	AT2G28210
AT2G28180	AT2G28190
AT2G28130	AT2G28140
AT2G28050	AT2G28060
AT2G27960	AT2G27970
AT2G27950	AT2G27960
AT2G27930	AT2G27940
AT2G27920	AT2G27930
AT2G27820	AT2G27830
AT2G27700	AT2G27710
AT2G27690	AT2G27700
AT2G27670	AT2G27680
AT2G27630	AT2G27650
AT2G28520	AT2G28540
AT2G28620	AT2G28625
AT2G28630	AT2G28640
AT2G28680	AT2G28690
AT2G28800	AT2G28810
AT2G28810	AT2G28830
AT2G28880	AT2G28890
AT2G28890	AT2G28900
AT2G28920	AT2G28930
AT2G28940	AT2G28950
AT2G29150	AT2G29170
AT2G29210	AT2G29220
AT2G29250	AT2G29260
AT2G29490	AT2G29500
AT2G29680	AT2G29690
AT2G29730	AT2G29740
AT2G29770	AT2G29780
AT2G29995	AT2G30000
AT2G30110	AT2G30120
AT2G30120	AT2G30130
AT2G30140	AT2G30150
AT2G30240	AT2G30250
AT2G30290	AT2G30300
AT2G30940	AT2G30942
AT2G30942	AT2G30950
AT2G31060	AT2G31070
AT2G31070	AT2G31081
AT2G31082	AT2G31083
AT2G31360	AT2G31370
AT2G31620	AT2G31650
AT2G31680	AT2G31690
AT2G31710	AT2G31720
AT2G31890	AT2G31900
AT2G31945	AT2G31953
AT2G32010	AT2G32020
AT2G32080	AT2G32090
AT2G32270	AT2G32275
AT2G32380	AT2G32390
AT2G32500	AT2G32510
AT2G32550	AT2G32560
AT2G32660	AT2G32670
AT2G32788	AT2G32790
AT2G33180	AT2G33190
AT2G33200	AT2G33205
AT2G33280	AT2G33290
AT2G33385	AT2G33390
AT2G33780	AT2G33790
AT2G33790	AT2G33793
AT2G33800	AT2G33810
AT2G33860	AT2G33870
AT2G34250	AT2G34260
AT2G34610	AT2G34620
AT2G34750	AT2G34770
AT2G34825	AT2G34830
AT2G35000	AT2G35010
AT2G35155	AT2G35160
AT2G35170	AT2G35190
AT2G35210	AT2G35215
AT2G35430	AT2G35450
AT2G35612	AT2G35615
AT2G35736	AT2G35740
AT2G36305	AT2G36310
AT2G36320	AT2G36325
AT2G36400	AT2G36410
AT2G36485	AT2G36490
AT2G36490	AT2G36500
AT2G36590	AT2G36610
AT2G36895	AT2G36900
AT2G37010	AT2G37020
AT2G37230	AT2G37240
AT2G37370	AT2G37380
AT2G37430	AT2G37435
AT2G37460	AT2G37470
AT2G37650	AT2G37660
AT2G37700	AT2G37710
AT2G37940	AT2G37950
AT2G37980	AT2G37990
AT2G38020	AT2G38025
AT2G38120	AT2G38130
AT2G38250	AT2G38255
AT2G38255	AT2G38270
AT2G38310	AT2G38320
AT2G38320	AT2G38330
AT2G38480	AT2G38490
AT2G38490	AT2G38500
AT2G38680	AT2G38690
AT2G38870	AT2G38880
AT2G38910	AT2G38920
AT2G39010	AT2G39020
AT2G39200	AT2G39210
AT2G39290	AT2G39300
AT2G39350	AT2G39360
AT2G39670	AT2G39690
AT2G39705	AT2G39710
AT2G39760	AT2G39770
AT2G39782	AT2G39790
AT2G39990	AT2G40000
AT2G40010	AT2G40020
AT2G40260	AT2G40270
AT2G40270	AT2G40280
AT2G40316	AT2G40320
AT2G40410	AT2G40420
AT2G40600	AT2G40610
AT2G40745	AT2G40750
AT2G41310	AT2G41330
AT2G41360	AT2G41370
AT2G41370	AT2G41380
AT2G41380	AT2G41390
AT2G41480	AT2G41490
AT2G41510	AT2G41520
AT2G41620	AT2G41630
AT2G41780	AT2G41790
AT2G41790	AT2G41800
AT2G42090	AT2G42100
AT2G42330	AT2G42340
AT2G42340	AT2G42350
AT2G42360	AT2G42370
AT2G42380	AT2G42390
AT2G42430	AT2G42440
AT2G42440	AT2G42450
AT2G42450	AT2G42460
AT2G42480	AT2G42490
AT2G42590	AT2G42600
AT2G42690	AT2G42700
AT2G42880	AT2G42885
AT2G43050	AT2G43060
AT2G43100	AT2G43110
AT2G43140	AT2G43150
AT2G43386	AT2G43390
AT2G43390	AT2G43400
AT2G43490	AT2G43500
AT2G43500	AT2G43510
AT2G43560	AT2G43570
AT2G43570	AT2G43580
AT2G43590	AT2G43600
AT2G43700	AT2G43710
AT2G43720	AT2G43730
AT2G44140	AT2G44150
AT2G44180	AT2G44190
AT2G44240	AT2G44250
AT2G44310	AT2G44330
AT2G44330	AT2G44340
AT2G44410	AT2G44420
AT2G44440	AT2G44450
AT2G44460	AT2G44470
AT2G44640	AT2G44650
AT2G44670	AT2G44680
AT2G44800	AT2G44810
AT2G44830	AT2G44840
AT2G44840	AT2G44850
AT2G44900	AT2G44910
AT2G45161	AT2G45170
AT2G45220	AT2G45240
AT2G45340	AT2G45350
AT2G45380	AT2G45400
AT2G45510	AT2G45520
AT2G45750	AT2G45760
AT2G45770	AT2G45790
AT2G45920	AT2G45930
AT2G45970	AT2G45980
AT2G46060	AT2G46070
AT2G46130	AT2G46140
AT2G46190	AT2G46200
AT2G46470	AT2G46480
AT2G46480	AT2G46490
AT2G46680	AT2G46690
AT2G46960	AT2G46970
AT2G47530	AT2G47540
AT2G47890	AT2G47900
AT2G47900	AT2G47910
AT2G48030	AT2G48060
AT2G48080	AT2G48090
AT2G01420	AT2G01430
AT2G01470	AT2G01480
AT2G01560	AT2G01570
AT2G01570	AT2G01580
AT2G01600	AT2G01610
AT2G01610	AT2G01620
AT2G01740	AT2G01750
AT2G01950	AT2G01960
AT2G01970	AT2G01980
AT2G02030	AT2G02040
AT2G02070	AT2G02080
AT2G02080	AT2G02090
AT2G02860	AT2G02870
AT2G02950	AT2G02955
AT2G03150	AT2G03160
AT2G03300	AT2G03310
AT2G03380	AT2G03390
AT2G03530	AT2G03550
AT2G03670	AT2G03680
AT2G03720	AT2G03730
AT2G03830	AT2G03840
AT2G04032	AT2G04034
AT3G25655	AT3G25660
AT3G25800	AT3G25805
AT3G25850	AT3G25855
AT3G25882	AT3G25890
AT3G25890	AT3G25900
AT3G26010	AT3G26020
AT3G26090	AT3G26100
AT3G26120	AT3G26125
AT3G26160	AT3G26170
AT3G26280	AT3G26290
AT3G26290	AT3G26300
AT3G26330	AT3G26340
AT3G26390	AT3G26400
AT3G26420	AT3G26430
AT3G26430	AT3G26440
AT3G26580	AT3G26590
AT3G26680	AT3G26690
AT3G26710	AT3G26720
AT3G26830	AT3G26840
AT3G26880	AT3G26890
AT3G27050	AT3G27060
AT3G27160	AT3G27170
AT3G27180	AT3G27190
AT3G27210	AT3G27220
AT3G27220	AT3G27230
AT3G27250	AT3G27260
AT3G27270	AT3G27280
AT3G27310	AT3G27320
AT3G27320	AT3G27325
AT3G27340	AT3G27350
AT3G27390	AT3G27400
AT3G27730	AT3G27740
AT3G27835	AT3G27840
AT3G27860	AT3G27870
AT3G27870	AT3G27880
AT3G27880	AT3G27890
AT3G27930	AT3G27940
AT3G27940	AT3G27950
AT3G27950	AT3G27960
AT3G28030	AT3G28040
AT3G28040	AT3G28050
AT3G28270	AT3G28280
AT3G28340	AT3G28345
AT3G28420	AT3G28430
AT3G28700	AT3G28710
AT3G28740	AT3G28750
AT3G28830	AT3G28840
AT3G28930	AT3G28940
AT3G28970	AT3G28980
AT3G29152	AT3G29160
AT3G29270	AT3G29280
AT3G29290	AT3G29300
AT3G29340	AT3G29350
AT3G29360	AT3G29370
AT3G29380	AT3G29385
AT3G29580	AT3G29590
AT3G30260	AT3G30280
AT3G30290	AT3G30300
AT3G43220	AT3G43230
AT3G43505	AT3G43520
AT3G43750	AT3G43790
AT3G43910	AT3G43920
AT3G44020	AT3G44050
AT3G44100	AT3G44110
AT3G44220	AT3G44230
AT3G44350	AT3G44370
AT3G44450	AT3G44460
AT3G44530	AT3G44540
AT3G44540	AT3G44550
AT3G44716	AT3G44718
AT3G44760	AT3G44770
AT3G44810	AT3G44820
AT3G45110	AT3G45130
AT3G45150	AT3G45160
AT3G45200	AT3G45210
AT3G45220	AT3G45230
AT3G45230	AT3G45240
AT3G45540	AT3G45555
AT3G45600	AT3G45610
AT3G45750	AT3G45760
AT3G45770	AT3G45780
AT3G45980	AT3G45990
AT3G46070	AT3G46080
AT3G46130	AT3G46140
AT3G46190	AT3G46200
AT3G46230	AT3G46240
AT3G46280	AT3G46290
AT3G46460	AT3G46470
AT3G46560	AT3G46570
AT3G46590	AT3G46600
AT3G46670	AT3G46680
AT3G46770	AT3G46780
AT3G46780	AT3G46790
AT3G46820	AT3G46830
AT3G47080	AT3G47090
AT3G47370	AT3G47380
AT3G47470	AT3G47480
AT3G47590	AT3G47600
AT3G47600	AT3G47610
AT3G47790	AT3G47800
AT3G47850	AT3G47860
AT3G48030	AT3G48040
AT3G48250	AT3G48260
AT3G48330	AT3G48340
AT3G48430	AT3G48440
AT3G48480	AT3G48490
AT3G48510	AT3G48520
AT3G48660	AT3G48670
AT3G48740	AT3G48750
AT3G48890	AT3G48900
AT3G48940	AT3G48950
AT3G49210	AT3G49220
AT3G49250	AT3G49260
AT3G49307	AT3G49310
AT3G49330	AT3G49340
AT3G49480	AT3G49490
AT3G49500	AT3G49510
AT3G49540	AT3G49550
AT3G49610	AT3G49620
AT3G49750	AT3G49760
AT3G49760	AT3G49770
AT3G49810	AT3G49820
AT3G50220	AT3G50230
AT3G50300	AT3G50310
AT3G50350	AT3G50360
AT3G50420	AT3G50430
AT3G50560	AT3G50570
AT3G50920	AT3G50925
AT3G51800	AT3G51810
AT3G51860	AT3G51870
AT3G51920	AT3G51930
AT3G51940	AT3G51950
AT3G52280	AT3G52290
AT3G52320	AT3G52330
AT3G52370	AT3G52380
AT3G52460	AT3G52470
AT3G52470	AT3G52480
AT3G52740	AT3G52750
AT3G52780	AT3G52790
AT3G52950	AT3G52960
AT3G53550	AT3G53560
AT3G53590	AT3G53600
AT3G53630	AT3G53640
AT3G54030	AT3G54040
AT3G54350	AT3G54360
AT3G54530	AT3G54540
AT3G54830	AT3G54840
AT3G54840	AT3G54850
AT3G55330	AT3G55340
AT3G55672	AT3G55677
AT3G56070	AT3G56080
AT3G56080	AT3G56090
AT3G56270	AT3G56290
AT3G56430	AT3G56440
AT3G56480	AT3G56490
AT3G56700	AT3G56710
AT3G56870	AT3G56880
AT3G57010	AT3G57020
AT3G57730	AT3G57740
AT3G57810	AT3G57830
AT3G58010	AT3G58020
AT3G58020	AT3G58030
AT3G58080	AT3G58090
AT3G58150	AT3G58160
AT3G58180	AT3G58190
AT3G58230	AT3G58240
AT3G58260	AT3G58270
AT3G58340	AT3G58350
AT3G58680	AT3G58690
AT3G58770	AT3G58780
AT3G58790	AT3G58800
AT3G59400	AT3G59410
AT3G59630	AT3G59640
AT3G59640	AT3G59650
AT3G59780	AT3G59790
AT3G59810	AT3G59820
AT3G59870	AT3G59880
AT3G59880	AT3G59890
AT3G60030	AT3G60040
AT3G60100	AT3G60110
AT3G60110	AT3G60120
AT3G60220	AT3G60240
AT3G60390	AT3G60400
AT3G60470	AT3G60480
AT3G60500	AT3G60510
AT3G60540	AT3G60550
AT3G60580	AT3G60590
AT3G61182	AT3G61190
AT3G61370	AT3G61380
AT3G61580	AT3G61590
AT3G61690	AT3G61700
AT3G61700	AT3G61710
AT3G61970	AT3G61980
AT3G62130	AT3G62140
AT3G62650	AT3G62660
AT3G62730	AT3G62740
AT3G63240	AT3G63250
AT3G63320	AT3G63340
AT5G01740	AT5G01750
AT5G01650	AT5G01660
AT5G01420	AT5G01430
AT5G01340	AT5G01350
AT5G01230	AT5G01240
AT5G01110	AT5G01120
AT5G01100	AT5G01110
AT5G02220	AT5G02230
AT5G02240	AT5G02250
AT5G02420	AT5G02430
AT5G02470	AT5G02480
AT5G02510	AT5G02520
AT5G02590	AT5G02600
AT5G02870	AT5G02880
AT5G02930	AT5G02940
AT5G03310	AT5G03320
AT5G03490	AT5G03495
AT5G03550	AT5G03555
AT5G03580	AT5G03590
AT5G03590	AT5G03600
AT5G03790	AT5G03795
AT5G03860	AT5G03870
AT5G03930	AT5G03940
AT5G04040	AT5G04045
AT5G04045	AT5G04047
AT5G04060	AT5G04070
AT5G04340	AT5G04347
AT5G04480	AT5G04490
AT5G04500	AT5G04510
AT5G04520	AT5G04530
AT5G04550	AT5G04560
AT5G04810	AT5G04820
AT5G04840	AT5G04850
AT5G04870	AT5G04885
AT5G04950	AT5G04960
AT5G05080	AT5G05090
AT5G05140	AT5G05150
AT5G05440	AT5G05450
AT5G05560	AT5G05570
AT5G05630	AT5G05640
AT5G05680	AT5G05690
AT5G05820	AT5G05830
AT5G06120	AT5G06130
AT5G06250	AT5G06260
AT5G06320	AT5G06330
AT5G06330	AT5G06340
AT5G06340	AT5G06350
AT5G06520	AT5G06530
AT5G06530	AT5G06540
AT5G06700	AT5G06710
AT5G06860	AT5G06870
AT5G06960	AT5G06970
AT5G07170	AT5G07180
AT5G07230	AT5G07240
AT5G07510	AT5G07520
AT5G07680	AT5G07690
AT5G07930	AT5G07940
AT5G08000	AT5G08010
AT5G08120	AT5G08130
AT5G08315	AT5G08320
AT5G08490	AT5G08500
AT5G08510	AT5G08520
AT5G08550	AT5G08560
AT5G08680	AT5G08690
AT5G09240	AT5G09250
AT5G09570	AT5G09580
AT5G09610	AT5G09620
AT5G10100	AT5G10110
AT5G10110	AT5G10120
AT5G10270	AT5G10280
AT5G10450	AT5G10460
AT5G10690	AT5G10695
AT5G10730	AT5G10740
AT5G11080	AT5G11090
AT5G11110	AT5G11130
AT5G11190	AT5G11200
AT5G11220	AT5G11230
AT5G11580	AT5G11590
AT5G11700	AT5G11710
AT5G11840	AT5G11850
AT5G11940	AT5G11950
AT5G11950	AT5G11960
AT5G12150	AT5G12170
AT5G12170	AT5G12180
AT5G12420	AT5G12430
AT5G12440	AT5G12450
AT5G12450	AT5G12460
AT5G12860	AT5G12870
AT5G12940	AT5G12950
AT5G12950	AT5G12960
AT5G13000	AT5G13010
AT5G13050	AT5G13060
AT5G13170	AT5G13180
AT5G13290	AT5G13300
AT5G13380	AT5G13390
AT5G13810	AT5G13820
AT5G13940	AT5G13950
AT5G14140	AT5G14150
AT5G14180	AT5G14200
AT5G14240	AT5G14250
AT5G14390	AT5G14400
AT5G14400	AT5G14410
AT5G14420	AT5G14430
AT5G14480	AT5G14490
AT5G14610	AT5G14620
AT5G14750	AT5G14760
AT5G15180	AT5G15190
AT5G15300	AT5G15310
AT5G15520	AT5G15530
AT5G15980	AT5G16000
AT5G16120	AT5G16130
AT5G16210	AT5G16220
AT5G16540	AT5G16550
AT5G16800	AT5G16810
AT5G16950	AT5G16960
AT5G17040	AT5G17050
AT5G17270	AT5G17280
AT5G17460	AT5G17470
AT5G17480	AT5G17490
AT5G17700	AT5G17710
AT5G17710	AT5G17720
AT5G17850	AT5G17860
AT5G18200	AT5G18210
AT5G18260	AT5G18270
AT5G18320	AT5G18330
AT5G18560	AT5G18570
AT5G19040	AT5G19050
AT5G19070	AT5G19080
AT5G19080	AT5G19090
AT5G19090	AT5G19100
AT5G19110	AT5G19120
AT5G19760	AT5G19770
AT5G20010	AT5G20020
AT5G20320	AT5G20330
AT5G20520	AT5G20540
AT5G20670	AT5G20680
AT5G21990	AT5G22000
AT5G22040	AT5G22050
AT5G22250	AT5G22260
AT5G22290	AT5G22300
AT5G22310	AT5G22320
AT5G22550	AT5G22555
AT5G22560	AT5G22570
AT5G22620	AT5G22630
AT5G22860	AT5G22870
AT5G22870	AT5G22875
AT5G23210	AT5G23212
AT5G23270	AT5G23280
AT5G23530	AT5G23535
AT5G23720	AT5G23730
AT5G23800	AT5G23810
AT5G23940	AT5G23950
AT5G24030	AT5G24040
AT5G24080	AT5G24090
AT5G24210	AT5G24220
AT5G24220	AT5G24230
AT5G24270	AT5G24280
AT5G24280	AT5G24290
AT5G24340	AT5G24350
AT5G24355	AT5G24360
AT5G24360	AT5G24370
AT5G24370	AT5G24380
AT5G24420	AT5G24430
AT5G24570	AT5G24580
AT5G24840	AT5G24850
AT5G24850	AT5G24860
AT5G25270	AT5G25280
AT5G25300	AT5G25310
AT5G25430	AT5G25440
AT5G25450	AT5G25460
AT5G25540	AT5G25550
AT5G25940	AT5G25950
AT5G26000	AT5G26010
AT5G26170	AT5G26180
AT5G26220	AT5G26230
AT5G26730	AT5G26731
AT5G27920	AT5G27930
AT5G27860	AT5G27870
AT5G27740	AT5G27750
AT5G27460	AT5G27470
AT5G27360	AT5G27370
AT5G27280	AT5G27290
AT5G27270	AT5G27280
AT5G27140	AT5G27150
AT5G27990	AT5G28000
AT5G28288	AT5G28290
AT5G28590	AT5G28610
AT5G28630	AT5G28640
AT5G28830	AT5G28840
AT4G06599	AT4G06634
AT4G09012	AT4G09020
AT4G08920	AT4G08930
AT4G08910	AT4G08920
AT4G08895	AT4G08900
AT4G08230	AT4G08240
AT4G08290	AT4G08300
AT4G08670	AT4G08685
AT4G08780	AT4G08790
AT4G08810	AT4G08840
AT4G09120	AT4G09130
AT4G09150	AT4G09153
AT4G09153	AT4G09160
AT4G09170	AT4G09180
AT4G09560	AT4G09570
AT4G09620	AT4G09630
AT4G09640	AT4G09647
AT4G09740	AT4G09750
AT4G09820	AT4G09830
AT4G09890	AT4G09900
AT4G09940	AT4G09950
AT4G10030	AT4G10040
AT4G10040	AT4G10050
AT4G10080	AT4G10090
AT4G10140	AT4G10150
AT4G10265	AT4G10270
AT4G10320	AT4G10330
AT4G10380	AT4G10390
AT4G10450	AT4G10457
AT4G10480	AT4G10490
AT4G10500	AT4G10510
AT4G10590	AT4G10595
AT4G10630	AT4G10640
AT4G10890	AT4G10895
AT4G11080	AT4G11090
AT4G11100	AT4G11110
AT4G11130	AT4G11140
AT4G11140	AT4G11150
AT4G11180	AT4G11190
AT4G11230	AT4G11240
AT4G11300	AT4G11310
AT4G11360	AT4G11370
AT4G11450	AT4G11460
AT4G11490	AT4G11510
AT4G11510	AT4G11521
AT4G11570	AT4G11580
AT4G11580	AT4G11590
AT4G11640	AT4G11650
AT4G11850	AT4G11860
AT4G11900	AT4G11910
AT4G11940	AT4G11950
AT4G11990	AT4G12000
AT4G12040	AT4G12050
AT4G12100	AT4G12110
AT4G12120	AT4G12130
AT4G12350	AT4G12360
AT4G12410	AT4G12420
AT4G12420	AT4G12430
AT4G12580	AT4G12590
AT4G04330	AT4G04340
AT4G04360	AT4G04370
AT4G04614	AT4G04620
AT4G04840	AT4G04850
AT4G04880	AT4G04885
AT4G04960	AT4G04970
AT4G05380	AT4G05390
AT4G05475	AT4G05490
AT4G03560	AT4G03565
AT4G03540	AT4G03550
AT4G03510	AT4G03520
AT4G03415	AT4G03420
AT4G03390	AT4G03400
AT4G02760	AT4G02770
AT4G02750	AT4G02760
AT4G02730	AT4G02733
AT4G02670	AT4G02680
AT4G02420	AT4G02425
AT4G02250	AT4G02260
AT4G02160	AT4G02170
AT4G02150	AT4G02160
AT4G02110	AT4G02120
AT4G01680	AT4G01690
AT4G01610	AT4G01630
AT4G01450	AT4G01460
AT4G01440	AT4G01450
AT4G01420	AT4G01430
AT4G01090	AT4G01100
AT4G00870	AT4G00872
AT4G00780	AT4G00800
AT4G00550	AT4G00560
AT4G00530	AT4G00540
AT4G00430	AT4G00440
AT4G00355	AT4G00360
AT4G00350	AT4G00355
AT4G00220	AT4G00230
AT4G00110	AT4G00120
AT4G00080	AT4G00090
AT4G38140	AT4G38150
AT4G38210	AT4G38220
AT4G38230	AT4G38240
AT4G38520	AT4G38530
AT4G38680	AT4G38690
AT4G38760	AT4G38770
AT4G38860	AT4G38870
AT4G39100	AT4G39110
AT4G39250	AT4G39260
AT4G39360	AT4G39370
AT4G39410	AT4G39420
AT4G39550	AT4G39560
AT4G39660	AT4G39670
AT4G39670	AT4G39675
AT4G39820	AT4G39830
AT4G39850	AT4G39860
AT4G39890	AT4G39900
AT4G39950	AT4G39952
AT4G40050	AT4G40060
AT4G37940	AT4G37950
AT4G37780	AT4G37790
AT4G37700	AT4G37710
AT4G37560	AT4G37580
AT4G37430	AT4G37440
AT4G37390	AT4G37400
AT4G37030	AT4G37040
AT4G37170	AT4G37180
AT4G36810	AT4G36820
AT4G36800	AT4G36810
AT4G36780	AT4G36790
AT4G36640	AT4G36650
AT4G36620	AT4G36630
AT4G36470	AT4G36480
AT4G36440	AT4G36450
AT4G36195	AT4G36210
AT4G35800	AT4G35810
AT4G35783	AT4G35785
AT4G35700	AT4G35710
AT4G35680	AT4G35690
AT4G35590	AT4G35600
AT4G35550	AT4G35560
AT4G35520	AT4G35530
AT4G35380	AT4G35390
AT4G35250	AT4G35260
AT4G35120	AT4G35130
AT4G34590	AT4G34600
AT4G34530	AT4G34540
AT4G34400	AT4G34410
AT4G34260	AT4G34265
AT4G34230	AT4G34240
AT4G34100	AT4G34110
AT4G33960	AT4G33970
AT4G33950	AT4G33960
AT4G33880	AT4G33890
AT4G33870	AT4G33880
AT4G33770	AT4G33780
AT4G33530	AT4G33540
AT4G33090	AT4G33100
AT4G33070	AT4G33080
AT4G32910	AT4G32915
AT4G32870	AT4G32880
AT4G32750	AT4G32760
AT4G32710	AT4G32714
AT4G32650	AT4G32660
AT4G32510	AT4G32520
AT4G32180	AT4G32190
AT4G31890	AT4G31900
AT4G31875	AT4G31880
AT4G31610	AT4G31615
AT4G31510	AT4G31520
AT4G31340	AT4G31350
AT4G30880	AT4G30890
AT4G30860	AT4G30870
AT4G30570	AT4G30580
AT4G30520	AT4G30530
AT4G30460	AT4G30470
AT4G30410	AT4G30420
AT4G30280	AT4G30290
AT4G30060	AT4G30064
AT4G29750	AT4G29760
AT4G29370	AT4G29380
AT4G29360	AT4G29370
AT4G28890	AT4G28910
AT4G28710	AT4G28720
AT4G28440	AT4G28450
AT4G28020	AT4G28025
AT4G27970	AT4G27980
AT4G27840	AT4G27850
AT4G27790	AT4G27800
AT4G27660	AT4G27670
AT4G27657	AT4G27660
AT4G27600	AT4G27610
AT4G27490	AT4G27500
AT4G27340	AT4G27350
AT4G27320	AT4G27330
AT4G27310	AT4G27320
AT4G27250	AT4G27260
AT4G26640	AT4G26650
AT4G26320	AT4G26330
AT4G26250	AT4G26260
AT4G25990	AT4G26000
AT4G25920	AT4G25930
AT4G25810	AT4G25820
AT4G25710	AT4G25720
AT4G25640	AT4G25650
AT4G25370	AT4G25380
AT4G25020	AT4G25030
AT4G24960	AT4G24970
AT4G24790	AT4G24800
AT4G24710	AT4G24730
AT4G24580	AT4G24590
AT4G24260	AT4G24265
AT4G24000	AT4G24010
AT4G23920	AT4G23930
AT4G23400	AT4G23410
AT4G23210	AT4G23220
AT4G23090	AT4G23100
AT4G23020	AT4G23030
AT4G22920	AT4G22930
AT4G22830	AT4G22840
AT4G22770	AT4G22780
AT4G22730	AT4G22740
AT4G22680	AT4G22690
AT4G22666	AT4G22670
AT4G22550	AT4G22560
AT4G22517	AT4G22520
AT4G22190	AT4G22200
AT4G22170	AT4G22180
AT4G22120	AT4G22130
AT4G22060	AT4G22070
AT4G22010	AT4G22030
AT4G21910	AT4G21920
AT4G21890	AT4G21895
AT4G21820	AT4G21830
AT4G21780	AT4G21790
AT4G21720	AT4G21740
AT4G21705	AT4G21710
AT4G21680	AT4G21690
AT4G21660	AT4G21670
AT4G21600	AT4G21610
AT4G21430	AT4G21440
AT4G21410	AT4G21430
AT4G20940	AT4G20960
AT4G20420	AT4G20430
AT4G20360	AT4G20370
AT4G20310	AT4G20320
AT4G20030	AT4G20040
AT4G19900	AT4G19905
AT4G19700	AT4G19710
AT4G19650	AT4G19660
AT4G19630	AT4G19640
AT4G19580	AT4G19590
AT4G19570	AT4G19580
AT4G19410	AT4G19420
AT4G19220	AT4G19230
AT4G19030	AT4G19035
AT4G19020	AT4G19030
AT4G19010	AT4G19020
AT4G18550	AT4G18570
AT4G18380	AT4G18390
AT4G18150	AT4G18160
AT4G18040	AT4G18050
AT4G17910	AT4G17920
AT4G17785	AT4G17790
AT4G17780	AT4G17785
AT4G17760	AT4G17770
AT4G17560	AT4G17565
AT4G17510	AT4G17520
AT4G17480	AT4G17483
AT4G17430	AT4G17440
AT4G17030	AT4G17040
AT4G16745	AT4G16750
AT4G16730	AT4G16740
AT4G16610	AT4G16620
AT4G16563	AT4G16566
AT4G16515	AT4G16520
AT4G16380	AT4G16390
AT4G16370	AT4G16380
AT4G16250	AT4G16260
AT4G16146	AT4G16150
AT4G16000	AT4G16008
AT4G15950	AT4G15953
AT4G15765	AT4G15770
AT4G15750	AT4G15755
AT4G15740	AT4G15750
AT4G15735	AT4G15740
AT4G15715	AT4G15720
AT4G15560	AT4G15563
AT4G15480	AT4G15490
AT4G15396	AT4G15400
AT4G15360	AT4G15370
AT4G15248	AT4G15250
AT4G15210	AT4G15215
AT4G14820	AT4G14830
AT4G14785	AT4G14790
[truncated: 4,205 more rows]
