# Supplementary material for: Intrachromosomal colocalization strengthens co-expression, co-modification and evolutionary conservation of neighboring genes
Source: BMC Genomics. 2018 Jun 13;19:455. doi: 10.1186/s12864-018-4844-1 (PMC6000932; doi:10.1186/s12864-018-4844-1)
Supplement: Supplementary file 5 — Table. Always-neighboring gene pairs with intrachromosomal colocalization. (XLSX 34 kb) [file 12864_2018_4844_MOESM5_ESM.xlsx]

## Sheet: Sheet1
AT1G30330	AT1G30350
AT3G10080	AT3G10090
AT5G01680	AT5G01690
AT3G63150	AT3G63160
AT3G13340	AT3G13350
AT3G46720	AT3G46730
AT5G17420	AT5G17430
AT3G47800	AT3G47810
AT3G48760	AT3G48770
AT3G55980	AT3G55990
AT3G08640	AT3G08650
AT3G56170	AT3G56180
AT5G11510	AT5G11520
AT3G19390	AT3G19400
AT3G06230	AT3G06240
AT3G12540	AT3G12545
AT5G41990	AT5G41992
AT5G53890	AT5G53895
AT3G52890	AT3G52900
AT5G53510	AT5G53520
AT2G35240	AT2G35250
AT3G63110	AT3G63120
AT5G44500	AT5G44510
AT3G24320	AT3G24330
AT5G47570	AT5G47580
AT3G50950	AT3G50960
AT3G49190	AT3G49200
AT3G48010	AT3G48020
AT4G33640	AT4G33650
AT1G24160	AT1G24170
AT3G22950	AT3G22960
AT5G56720	AT5G56730
AT5G65090	AT5G65100
AT1G01820	AT1G01830
AT3G29320	AT3G29330
AT4G28660	AT4G28670
AT3G01560	AT3G01570
AT5G58620	AT5G58630
AT3G56960	AT3G56970
AT4G03010	AT4G03020
AT5G58290	AT5G58300
AT5G62040	AT5G62050
AT4G27480	AT4G27490
AT1G16150	AT1G16160
AT3G62720	AT3G62730
AT5G15240	AT5G15250
AT3G63480	AT3G63490
AT3G53430	AT3G53440
AT3G13740	AT3G13750
AT5G58450	AT5G58460
AT5G09220	AT5G09225
AT3G25980	AT3G25990
AT3G01780	AT3G01790
AT4G29310	AT4G29330
AT5G05230	AT5G05240
AT3G48020	AT3G48030
AT3G27640	AT3G27650
AT3G01190	AT3G01200
AT3G55540	AT3G55550
AT3G15380	AT3G15390
AT3G08550	AT3G08560
AT3G54230	AT3G54240
AT5G22090	AT5G22100
AT3G19600	AT3G19610
AT5G20620	AT5G20630
AT2G42780	AT2G42790
AT3G55010	AT3G55020
AT4G27850	AT4G27860
AT5G63640	AT5G63650
AT3G63440	AT3G63450
AT3G26780	AT3G26782
AT3G63070	AT3G63080
AT5G66070	AT5G66080
AT3G62970	AT3G62980
AT3G51310	AT3G51320
AT3G26100	AT3G26110
AT3G21650	AT3G21660
AT3G57340	AT3G57350
AT4G36040	AT4G36050
AT3G49600	AT3G49601
AT3G03440	AT3G03450
AT3G03070	AT3G03080
AT3G09090	AT3G09100
AT2G34170	AT2G34180
AT5G13580	AT5G13590
AT5G47640	AT5G47650
AT3G21810	AT3G21820
AT5G04290	AT5G04310
AT1G70000	AT1G70020
AT3G04920	AT3G04930
AT3G25100	AT3G25110
AT3G47930	AT3G47940
AT5G06900	AT5G06905
AT3G55770	AT3G55780
AT3G51630	AT3G51632
AT5G17570	AT5G17580
AT3G07120	AT3G07130
AT5G46850	AT5G46860
AT5G42710	AT5G42720
AT5G20900	AT5G20910
AT5G52290	AT5G52300
AT5G56890	AT5G56900
AT3G47650	AT3G47660
AT2G20960	AT2G20970
AT3G14160	AT3G14170
AT3G20570	AT3G20580
AT4G28650	AT4G28660
AT4G18596	AT4G18600
AT5G14880	AT5G14890
AT2G35765	AT2G35770
AT3G14460	AT3G14470
AT5G64750	AT5G64760
AT5G13980	AT5G13990
AT3G05310	AT3G05320
AT5G16840	AT5G16850
AT3G26410	AT3G26420
AT3G02320	AT3G02330
AT5G11050	AT5G11060
AT2G20540	AT2G20550
AT3G26470	AT3G26480
AT3G51620	AT3G51630
AT3G18480	AT3G18485
AT3G46950	AT3G46960
AT3G10770	AT3G10780
AT3G17510	AT3G17520
AT3G51980	AT3G51990
AT5G66080	AT5G66090
AT4G31560	AT4G31570
AT5G16730	AT5G16740
AT5G59900	AT5G59910
AT3G17150	AT3G17152
AT4G15236	AT4G15240
AT3G02350	AT3G02360
AT2G26450	AT2G26460
AT5G60400	AT5G60410
AT3G51350	AT3G51360
AT5G13230	AT5G13240
AT3G14075	AT3G14080
AT3G58720	AT3G58730
AT3G63130	AT3G63140
AT2G31830	AT2G31840
AT4G28950	AT4G28980
AT3G25150	AT3G25160
AT1G25560	AT1G25570
AT3G58520	AT3G58530
AT3G08010	AT3G08020
AT3G15080	AT3G15090
AT5G10860	AT5G10870
AT3G01500	AT3G01510
AT3G03780	AT3G03790
AT3G14362	AT3G14370
AT1G77990	AT1G78000
AT3G09020	AT3G09030
AT3G05240	AT3G05250
AT3G55140	AT3G55150
AT3G53540	AT3G53550
AT3G01670	AT3G01680
AT3G48810	AT3G48820
AT3G53580	AT3G53590
AT5G02520	AT5G02530
AT3G15400	AT3G15410
AT3G53440	AT3G53450
AT5G64150	AT5G64160
AT3G56120	AT3G56130
AT5G05850	AT5G05860
AT4G28670	AT4G28680
AT3G17760	AT3G17770
AT5G18670	AT5G18680
AT5G02820	AT5G02830
AT3G24600	AT3G24610
AT3G48270	AT3G48280
AT3G20520	AT3G20530
AT5G27370	AT5G27380
AT3G07180	AT3G07190
AT3G63090	AT3G63095
AT3G13980	AT3G13990
AT5G19060	AT5G19070
AT3G12740	AT3G12750
AT3G55470	AT3G55480
AT3G21180	AT3G21190
AT5G55660	AT5G55670
AT3G60260	AT3G60270
AT3G54380	AT3G54390
AT3G19310	AT3G19320
AT4G24880	AT4G24890
AT3G16940	AT3G16950
AT4G27290	AT4G27300
AT5G12240	AT5G12250
AT3G13380	AT3G13390
AT5G01520	AT5G01530
AT2G47820	AT2G47830
AT5G53430	AT5G53440
AT5G24800	AT5G24810
AT3G62830	AT3G62840
AT3G43600	AT3G43610
AT4G30610	AT4G30620
AT5G15080	AT5G15090
AT2G24370	AT2G24390
AT5G65360	AT5G65370
AT5G56350	AT5G56360
AT5G35380	AT5G35390
AT3G22680	AT3G22690
AT3G58050	AT3G58060
AT5G66590	AT5G66600
AT3G12970	AT3G12977
AT3G04870	AT3G04880
AT3G16260	AT3G16270
AT5G16740	AT5G16750
AT3G62300	AT3G62310
AT5G19940	AT5G19950
AT2G17640	AT2G17650
AT5G61320	AT5G61330
AT2G47750	AT2G47760
AT2G30505	AT2G30520
AT3G05040	AT3G05050
AT3G55350	AT3G55360
AT3G50810	AT3G50820
AT3G04970	AT3G04980
AT3G26640	AT3G26650
AT5G67540	AT5G67550
AT3G10460	AT3G10470
AT5G54320	AT5G54330
AT5G27630	AT5G27640
AT5G61930	AT5G61940
AT5G63370	AT5G63380
AT3G54510	AT3G54520
AT5G04610	AT5G04620
AT5G03250	AT5G03260
AT3G20580	AT3G20590
AT3G04750	AT3G04760
AT3G20350	AT3G20360
AT5G40090	AT5G40100
AT3G62700	AT3G62710
AT3G01070	AT3G01080
AT4G17050	AT4G17060
AT3G19615	AT3G19620
AT3G47870	AT3G47890
AT3G21310	AT3G21320
AT2G17000	AT2G17010
AT3G29330	AT3G29340
AT5G06980	AT5G06990
AT5G07070	AT5G07080
AT5G60080	AT5G60090
AT3G54430	AT3G54440
AT3G51540	AT3G51550
AT5G20610	AT5G20620
AT3G11590	AT3G11591
AT2G22230	AT2G22240
AT5G58420	AT5G58430
AT5G12970	AT5G12980
AT2G34910	AT2G34920
AT5G09500	AT5G09510
AT3G63120	AT3G63130
AT5G54000	AT5G54010
AT5G47580	AT5G47590
AT5G47720	AT5G47730
AT3G54130	AT3G54140
AT3G61389	AT3G61390
AT3G51270	AT3G51280
AT5G01810	AT5G01820
AT5G60150	AT5G60160
AT3G13440	AT3G13445
AT3G63088	AT3G63090
AT3G51460	AT3G51470
AT3G05500	AT3G05510
AT5G02790	AT5G02800
AT5G63170	AT5G63180
AT3G02550	AT3G02555
AT5G41180	AT5G41190
AT3G09910	AT3G09920
AT3G20780	AT3G20790
AT5G07100	AT5G07110
AT5G11680	AT5G11690
AT3G60710	AT3G60720
AT3G18750	AT3G18760
AT5G44530	AT5G44540
AT5G54440	AT5G54450
AT5G58340	AT5G58350
AT3G09780	AT3G09790
AT3G19620	AT3G19630
AT3G50820	AT3G50830
AT5G02800	AT5G02810
AT5G17240	AT5G17250
AT5G01980	AT5G01990
AT3G16130	AT3G16140
AT3G14850	AT3G14860
AT5G60860	AT5G60870
AT2G40060	AT2G40070
AT3G51150	AT3G51160
AT1G23850	AT1G23860
AT3G06400	AT3G06410
AT3G11450	AT3G11460
AT3G62770	AT3G62780
AT3G02010	AT3G02020
AT5G19550	AT5G19560
AT3G15870	AT3G15880
AT3G53260	AT3G53270
AT3G04810	AT3G04820
AT5G07720	AT5G07730
AT5G10830	AT5G10840
AT3G09630	AT3G09640
AT3G48870	AT3G48880
AT3G52050	AT3G52060
AT3G47030	AT3G47040
AT5G37450	AT5G37460
AT5G64970	AT5G64980
AT3G19480	AT3G19490
AT3G17790	AT3G17800
AT3G22170	AT3G22180
AT3G15090	AT3G15095
AT3G03560	AT3G03570
AT1G80650	AT1G80660
AT5G22070	AT5G22080
AT5G07380	AT5G07390
AT3G19980	AT3G19990
AT3G50590	AT3G50610
AT5G02310	AT5G02320
AT4G29690	AT4G29700
AT3G22845	AT3G22850
AT3G16780	AT3G16785
AT3G18820	AT3G18830
AT3G59040	AT3G59050
AT3G47780	AT3G47790
AT3G20140	AT3G20150
AT5G64310	AT5G64320
AT3G09550	AT3G09560
AT3G09035	AT3G09040
AT3G53235	AT3G53240
AT3G48000	AT3G48010
AT3G02600	AT3G02610
AT3G26150	AT3G26160
AT3G52390	AT3G52400
AT1G11410	AT1G11420
AT2G35230	AT2G35240
AT5G65100	AT5G65110
AT3G01480	AT3G01490
AT3G10680	AT3G10690
AT5G64730	AT5G64740
AT5G01690	AT5G01700
AT3G15470	AT3G15480
AT5G02490	AT5G02500
AT5G23260	AT5G23270
AT3G56150	AT3G56160
AT3G03460	AT3G03470
AT5G55260	AT5G55270
AT3G57030	AT3G57040
AT3G25570	AT3G25572
AT5G57940	AT5G57950
AT3G60340	AT3G60350
AT3G08840	AT3G08850
AT3G17280	AT3G17300
AT5G57930	AT5G57940
AT3G47820	AT3G47830
AT3G52080	AT3G52090
AT2G32230	AT2G32235
AT3G04930	AT3G04940
AT3G12570	AT3G12580
AT5G49720	AT5G49730
AT4G02050	AT4G02060
AT5G15570	AT5G15580
AT5G52330	AT5G52340
AT3G13065	AT3G13070
AT2G38150	AT2G38152
AT5G27020	AT5G27030
AT3G01660	AT3G01670
AT2G34585	AT2G34590
AT3G05380	AT3G05390
AT5G55600	AT5G55610
AT3G15520	AT3G15530
AT2G25482	AT2G25490
AT5G59800	AT5G59810
AT3G57350	AT3G57360
AT5G08360	AT5G08370
AT3G25990	AT3G26000
AT5G66280	AT5G66290
AT3G45050	AT3G45060
AT3G26070	AT3G26080
AT4G11660	AT4G11670
AT3G57680	AT3G57690
AT3G60400	AT3G60410
AT4G22760	AT4G22770
AT3G12390	AT3G12400
AT2G33570	AT2G33580
AT3G13770	AT3G13772
AT3G51730	AT3G51740
AT3G02840	AT3G02850
AT4G26770	AT4G26780
AT3G23920	AT3G23930
AT3G63370	AT3G63380
AT2G15680	AT2G15690
AT3G03140	AT3G03150
AT3G04670	AT3G04680
AT3G48860	AT3G48870
AT2G38840	AT2G38860
AT3G10040	AT3G10050
AT5G20030	AT5G20040
AT3G16650	AT3G16660
AT3G63220	AT3G63230
AT3G27170	AT3G27180
AT3G10410	AT3G10420
AT3G57060	AT3G57062
AT3G54450	AT3G54460
AT2G47350	AT2G47360
AT5G17990	AT5G18000
AT5G57970	AT5G57980
AT3G51560	AT3G51570
AT5G20410	AT5G20420
AT5G19130	AT5G19140
AT5G01560	AT5G01570
AT3G05675	AT3G05680
AT3G22300	AT3G22310
AT3G21600	AT3G21610
AT2G41940	AT2G41945
AT3G45940	AT3G45950
AT3G51970	AT3G51980
AT3G26730	AT3G26740
AT5G17580	AT5G17590
AT5G58730	AT5G58740
AT5G05150	AT5G05160
AT2G18950	AT2G18960
AT3G11397	AT3G11400
AT5G16320	AT5G16330
AT3G04150	AT3G04160
AT4G11670	AT4G11680
AT3G16370	AT3G16380
AT4G16830	AT4G16835
AT5G18900	AT5G18910
AT4G27470	AT4G27480
AT3G47690	AT3G47700
AT5G13010	AT5G13020
AT5G04600	AT5G04610
AT3G11460	AT3G11470
AT3G56130	AT3G56140
AT5G63840	AT5G63850
AT5G46330	AT5G46340
AT3G52860	AT3G52870
AT3G21770	AT3G21780
AT3G53950	AT3G53960
AT5G19480	AT5G19485
AT4G02350	AT4G02360
AT5G23870	AT5G23880
AT5G03640	AT5G03650
AT5G04960	AT5G04970
AT5G62810	AT5G62820
AT1G79050	AT1G79060
AT5G57030	AT5G57035
AT3G15020	AT3G15030
AT5G25470	AT5G25475
AT3G53750	AT3G53760
AT3G19830	AT3G19840
AT3G55830	AT3G55840
AT4G39235	AT4G39240
AT2G39050	AT2G39060
AT3G24225	AT3G24230
AT5G57800	AT5G57810
AT3G53500	AT3G53510
AT3G21660	AT3G21670
AT3G58510	AT3G58520
AT2G29628	AT2G29630
AT4G34030	AT4G34040
AT3G57785	AT3G57790
AT3G01890	AT3G01900
AT4G14280	AT4G14290
AT3G14220	AT3G14225
AT3G57130	AT3G57140
AT5G57980	AT5G57990
AT3G07565	AT3G07568
AT5G43380	AT5G43390
AT3G20430	AT3G20440
AT3G22490	AT3G22500
AT5G09280	AT5G09290
AT5G19485	AT5G19490
AT3G63350	AT3G63360
AT3G02080	AT3G02090
AT5G20720	AT5G20730
AT3G05410	AT3G05420
AT3G63380	AT3G63390
AT3G54600	AT3G54610
AT3G26040	AT3G26050
AT3G12770	AT3G12775
AT3G26630	AT3G26640
AT5G09876	AT5G09880
AT5G40640	AT5G40645
AT4G34510	AT4G34520
AT5G42480	AT5G42490
AT3G59480	AT3G59490
AT3G54420	AT3G54430
AT3G14390	AT3G14395
AT5G58750	AT5G58760
AT3G57650	AT3G57660
AT3G51280	AT3G51290
AT3G19990	AT3G20000
AT3G57600	AT3G57610
AT3G01040	AT3G01050
AT3G01770	AT3G01780
AT5G27000	AT5G27010
AT5G07600	AT5G07610
AT3G20190	AT3G20200
AT3G63260	AT3G63270
AT4G03020	AT4G03030
AT3G48520	AT3G48530
AT3G16900	AT3G16910
AT3G05710	AT3G05720
AT3G28370	AT3G28380
AT2G02180	AT2G02220
AT3G53410	AT3G53420
AT3G03430	AT3G03440
AT3G14170	AT3G14172
AT5G49180	AT5G49190
AT3G51300	AT3G51310
AT3G07140	AT3G07150
AT5G57870	AT5G57880
AT3G18860	AT3G18870
AT5G08340	AT5G08350
AT2G39580	AT2G39590
AT3G22480	AT3G22490
AT3G14620	AT3G14630
AT3G60000	AT3G60010
AT5G45510	AT5G45520
AT5G20940	AT5G20950
AT3G02060	AT3G02065
AT3G45880	AT3G45890
AT2G46070	AT2G46080
AT5G45520	AT5G45530
AT3G58590	AT3G58600
AT5G64813	AT5G64816
AT3G26750	AT3G26760
AT3G24490	AT3G24495
AT3G04360	AT3G04370
AT5G45690	AT5G45700
AT3G07950	AT3G07960
AT5G52420	AT5G52430
AT5G64980	AT5G64990
AT3G10595	AT3G10600
AT5G18520	AT5G18525
AT4G26430	AT4G26440
AT3G55130	AT3G55140
AT3G01460	AT3G01470
AT3G15690	AT3G15700
AT3G18300	AT3G18310
AT2G22560	AT2G22570
AT5G19610	AT5G19620
AT2G48020	AT2G48030
AT1G16470	AT1G16480
AT3G49055	AT3G49060
AT5G56340	AT5G56350
AT3G48100	AT3G48110
AT3G07150	AT3G07160
AT3G11830	AT3G11840
AT5G42120	AT5G42130
AT3G56600	AT3G56610
AT5G05890	AT5G05900
AT3G05510	AT3G05520
AT3G02090	AT3G02100
AT5G66290	AT5G66300
AT4G33970	AT4G33980
AT3G46060	AT3G46070
AT2G30210	AT2G30220
AT5G46420	AT5G46430
AT5G20560	AT5G20570
AT1G78570	AT1G78580
AT3G09030	AT3G09032
AT5G49260	AT5G49270
AT5G62750	AT5G62760
AT4G22758	AT4G22760
AT4G24570	AT4G24580
AT3G01990	AT3G02000
AT3G45620	AT3G45630
AT3G11040	AT3G11050
AT5G20960	AT5G20970
AT3G63490	AT3G63500
AT3G51930	AT3G51940
AT5G55510	AT5G55520
AT3G24170	AT3G24180
AT3G48040	AT3G48050
AT3G02400	AT3G02410
AT4G39080	AT4G39090
AT2G35940	AT2G35950
AT1G32810	AT1G32850
AT4G38940	AT4G38950
AT3G26760	AT3G26770
AT5G44070	AT5G44080
AT5G03290	AT5G03300
AT3G63340	AT3G63350
AT5G44690	AT5G44700
AT3G15550	AT3G15570
AT3G13860	AT3G13870
AT3G07090	AT3G07100
AT3G49400	AT3G49410
AT3G01435	AT3G01440
AT3G07060	AT3G07070
AT5G63910	AT5G63920
AT3G57140	AT3G57150
AT2G43160	AT2G43180
AT3G53400	AT3G53402
AT5G60040	AT5G60050
AT3G54410	AT3G54420
AT5G23860	AT5G23870
AT5G67580	AT5G67590
AT5G10630	AT5G10650
AT3G48880	AT3G48890
AT3G24830	AT3G24840
AT5G61740	AT5G61750
AT4G02060	AT4G02070
AT3G02065	AT3G02070
AT3G24190	AT3G24200
AT3G09230	AT3G09240
AT3G45890	AT3G45900
AT3G01720	AT3G01730
AT5G58160	AT5G58170
AT2G17370	AT2G17380
AT3G18020	AT3G18030
AT3G13840	AT3G13845
AT5G58540	AT5G58550
AT3G09085	AT3G09090
AT3G59970	AT3G59980
AT5G46130	AT5G46140
AT3G53160	AT3G53170
AT5G11710	AT5G11720
AT3G23760	AT3G23770
AT3G07530	AT3G07540
AT2G33435	AT2G33440
AT3G19780	AT3G19790
AT5G43230	AT5G43240
AT5G63680	AT5G63690
AT2G21230	AT2G21235
AT3G18100	AT3G18110
AT3G52430	AT3G52440
AT5G09290	AT5G09300
AT3G01790	AT3G01800
AT5G24690	AT5G24710
AT5G57035	AT5G57040
AT3G03910	AT3G03920
AT3G55990	AT3G56000
AT5G58770	AT5G58780
AT5G13140	AT5G13150
AT3G01420	AT3G01430
AT3G62140	AT3G62150
AT1G05280	AT1G05290
AT3G62760	AT3G62770
AT3G51390	AT3G51400
AT5G20020	AT5G20030
AT5G46795	AT5G46800
AT2G25540	AT2G25560
AT2G15690	AT2G15695
AT3G18190	AT3G18200
AT3G13900	AT3G13910
AT5G67630	AT5G67640
AT3G13610	AT3G13620
AT5G51310	AT5G51330
AT3G14720	AT3G14730
AT3G22780	AT3G22790
AT5G09940	AT5G09950
AT3G48070	AT3G48080
AT3G51320	AT3G51325
AT4G39240	AT4G39250
AT5G25060	AT5G25070
AT2G21290	AT2G21300
AT3G54050	AT3G54060
AT4G26540	AT4G26550
AT3G47830	AT3G47833
AT5G06390	AT5G06400
AT5G12850	AT5G12860
AT3G54220	AT3G54230
AT5G11030	AT5G11040
AT5G62410	AT5G62420
AT3G23130	AT3G23140
AT5G25070	AT5G25080
AT3G26720	AT3G26730
AT5G27550	AT5G27560
AT5G51800	AT5G51810
AT3G54610	AT3G54620
AT3G16100	AT3G16110
AT5G09730	AT5G09740
AT5G60760	AT5G60770
AT3G27720	AT3G27730
AT3G63520	AT3G63530
AT3G12410	AT3G12420
AT3G43590	AT3G43600
AT5G25530	AT5G25540
AT5G48130	AT5G48140
AT4G16835	AT4G16840
AT5G25460	AT5G25470
AT2G19710	AT2G19720
AT2G39490	AT2G39500
AT5G43950	AT5G43960
AT3G20475	AT3G20480
AT3G01590	AT3G01600
AT3G59050	AT3G59052
AT3G21550	AT3G21560
AT5G11890	AT5G11900
AT5G62730	AT5G62740
AT3G18670	AT3G18680
AT3G62890	AT3G62900
AT3G27380	AT3G27390
AT5G44330	AT5G44340
AT2G37030	AT2G37035
AT3G59052	AT3G59060
AT5G58430	AT5G58440
AT3G59030	AT3G59040
AT3G48560	AT3G48570
AT3G53800	AT3G53810
AT3G59350	AT3G59360
AT3G01830	AT3G01840
AT2G29220	AT2G29250
AT5G17410	AT5G17420
AT3G63510	AT3G63520
AT3G62250	AT3G62260
AT2G22030	AT2G22040
AT5G20740	AT5G20790
AT4G02655	AT4G02660
AT3G26115	AT3G26120
AT2G24220	AT2G24230
AT5G55930	AT5G55940
AT3G14970	AT3G14980
AT5G61350	AT5G61360
AT3G47060	AT3G47070
AT5G49020	AT5G49030
AT5G01030	AT5G01040
AT3G48190	AT3G48195
AT2G47980	AT2G47990
AT3G18840	AT3G18850
AT4G08878	AT4G08895
AT3G15700	AT3G15710
AT3G01900	AT3G01910
AT5G19000	AT5G19010
AT5G67570	AT5G67580
AT5G07690	AT5G07700
AT4G28130	AT4G28140
AT3G47400	AT3G47410
AT5G25500	AT5G25510
AT3G22500	AT3G22510
AT5G07370	AT5G07380
AT5G58040	AT5G58050
AT5G01530	AT5G01540
AT3G54650	AT3G54660
AT5G24130	AT5G24140
AT5G16850	AT5G16860
AT5G12460	AT5G12470
AT2G42580	AT2G42590
AT2G34400	AT2G34410
AT3G14080	AT3G14090
AT3G01100	AT3G01120
AT3G26400	AT3G26410
AT5G18440	AT5G18450
AT3G09032	AT3G09035
AT3G50050	AT3G50060
AT2G22670	AT2G22680
AT3G53020	AT3G53030
AT3G13228	AT3G13229
AT5G55590	AT5G55600
AT3G06860	AT3G06868
AT3G18060	AT3G18070
AT5G13570	AT5G13580
AT4G39110	AT4G39120
AT4G39610	AT4G39620
AT3G63170	AT3G63180
AT3G13490	AT3G13500
AT5G58140	AT5G58150
AT3G56400	AT3G56410
AT3G53250	AT3G53260
AT1G16480	AT1G16490
AT3G05327	AT3G05330
AT5G18890	AT5G18900
AT5G47510	AT5G47520
AT2G16630	AT2G16640
AT3G16760	AT3G16770
AT3G01350	AT3G01360
AT3G17465	AT3G17470
AT5G26920	AT5G26930
AT3G44730	AT3G44735
AT3G18850	AT3G18860
AT3G53530	AT3G53540
AT3G19820	AT3G19830
AT3G62000	AT3G62010
AT3G56570	AT3G56580
AT5G52882	AT5G52890
AT5G17920	AT5G17930
AT5G18610	AT5G18620
AT3G18370	AT3G18380
AT5G58960	AT5G58970
AT5G07710	AT5G07720
AT3G05230	AT3G05240
AT5G41320	AT5G41330
AT5G19950	AT5G19960
AT3G56110	AT3G56120
AT3G53330	AT3G53340
AT5G06740	AT5G06750
AT5G27220	AT5G27230
AT5G19400	AT5G19410
AT4G27710	AT4G27720
AT5G61240	AT5G61250
AT3G55500	AT3G55510
AT2G20970	AT2G20980
AT3G52250	AT3G52260
AT5G08100	AT5G08110
AT3G04840	AT3G04850
AT3G22190	AT3G22200
AT5G58690	AT5G58700
AT3G22640	AT3G22650
AT5G25090	AT5G25100
AT3G55650	AT3G55660
AT5G65670	AT5G65683
AT3G01690	AT3G01700
AT5G61010	AT5G61020
AT5G41820	AT5G41830
AT5G16150	AT5G16160
AT5G49710	AT5G49720
AT3G15620	AT3G15630
AT5G18210	AT5G18220
AT3G53700	AT3G53710
AT5G07110	AT5G07120
AT3G03210	AT3G03220
AT2G32235	AT2G32240
AT3G02630	AT3G02640
AT5G64160	AT5G64170
AT5G53860	AT5G53870
AT3G53790	AT3G53800
AT2G37280	AT2G37290
AT5G52950	AT5G52960
AT5G24380	AT5G24390
AT3G20310	AT3G20320
AT3G47300	AT3G47340
AT3G14700	AT3G14710
AT3G62750	AT3G62760
AT3G26030	AT3G26040
AT3G23590	AT3G23600
AT3G48580	AT3G48590
AT3G04580	AT3G04590
AT5G19410	AT5G19420
AT3G22440	AT3G22450
AT5G13930	AT5G13940
AT3G01050	AT3G01060
AT5G19020	AT5G19025
AT5G20200	AT5G20220
AT3G47660	AT3G47670
AT3G27110	AT3G27120
AT3G01970	AT3G01980
AT3G63420	AT3G63430
AT2G26780	AT2G26790
AT3G63410	AT3G63420
AT3G61500	AT3G61510
AT3G63470	AT3G63480
AT5G38680	AT5G38690
AT3G47040	AT3G47050
AT3G17900	AT3G17910
AT3G47380	AT3G47390
AT3G26782	AT3G26790
AT3G53710	AT3G53720
AT5G20310	AT5G20320
AT1G02730	AT1G02740
AT5G66010	AT5G66020
AT3G59960	AT3G59970
AT3G02468	AT3G02470
AT3G23070	AT3G23080
AT3G49170	AT3G49180
AT5G53870	AT5G53880
AT3G19508	AT3G19510
AT3G17810	AT3G17820
AT5G60900	AT5G60910
AT3G51550	AT3G51560
AT5G19580	AT5G19590
AT3G04740	AT3G04750
AT2G46020	AT2G46030
AT3G53360	AT3G53370
AT4G17210	AT4G17215
AT1G14780	AT1G14790
AT5G67470	AT5G67480
AT3G12250	AT3G12260
AT3G58440	AT3G58450
AT3G48195	AT3G48200
AT5G57860	AT5G57870
AT5G25610	AT5G25620
AT5G58940	AT5G58950
AT5G10820	AT5G10830
AT5G22050	AT5G22060
AT5G15920	AT5G15930
AT3G54740	AT3G54750
AT3G53870	AT3G53880
AT4G14455	AT4G14465
AT5G67290	AT5G67300
AT5G65495	AT5G65500
AT5G20890	AT5G20900
AT5G13620	AT5G13630
AT3G20770	AT3G20780
AT5G09880	AT5G09890
AT3G54870	AT3G54880
AT2G19360	AT2G19380
AT4G23460	AT4G23470
AT3G14610	AT3G14620
AT5G17830	AT5G17840
AT3G55320	AT3G55330
AT3G01430	AT3G01435
AT1G23090	AT1G23100
AT3G05625	AT3G05630
AT3G14270	AT3G14280
AT3G03080	AT3G03090
AT3G45430	AT3G45440
AT5G48440	AT5G48450
AT5G27540	AT5G27550
AT2G36900	AT2G36910
AT3G56630	AT3G56640
AT5G11670	AT5G11680
AT3G16460	AT3G16470
AT3G57050	AT3G57060
AT3G24740	AT3G24750
AT5G49220	AT5G49230
AT4G22960	AT4G22970
AT5G56270	AT5G56280
AT3G23890	AT3G23900
AT3G07820	AT3G07830
AT3G12345	AT3G12350
AT5G44650	AT5G44660
AT5G26850	AT5G26860
AT2G29630	AT2G29640
AT3G20440	AT3G20450
AT3G05630	AT3G05640
AT5G66150	AT5G66160
AT3G01840	AT3G01850
AT3G58160	AT3G58170
AT5G59180	AT5G59190
AT2G17800	AT2G17820
AT3G12370	AT3G12380
AT5G42070	AT5G42080
AT3G58740	AT3G58750
AT5G56630	AT5G56640
AT3G48160	AT3G48170
AT3G13898	AT3G13900
AT3G11440	AT3G11450
AT5G40530	AT5G40540
AT5G11560	AT5G11570
AT3G20750	AT3G20760
AT5G05690	AT5G05700
AT5G59070	AT5G59080
AT3G18295	AT3G18300
AT3G04650	AT3G04660
AT5G59950	AT5G59960
AT3G10660	AT3G10670
AT3G58320	AT3G58330
AT3G14067	AT3G14070
AT5G42310	AT5G42320
AT5G59890	AT5G59900
AT5G67430	AT5G67440
AT3G06100	AT3G06110
AT5G16310	AT5G16320
AT3G60730	AT3G60740
AT3G43920	AT3G43930
AT3G02300	AT3G02310
AT1G72175	AT1G72180
AT3G63280	AT3G63290
AT5G22900	AT5G22910
AT3G17550	AT3G17560
AT5G23700	AT5G23710
AT3G62190	AT3G62200
AT5G65274	AT5G65280
AT3G56920	AT3G56930
AT1G80500	AT1G80510
AT2G47700	AT2G47710
AT1G33680	AT1G33700
AT2G17650	AT2G17660
AT5G18930	AT5G18940
AT3G51130	AT3G51140
AT5G24610	AT5G24620
AT3G28380	AT3G28390
AT3G15410	AT3G15420
AT5G63110	AT5G63120
AT3G01650	AT3G01660
AT5G14980	AT5G14990
AT3G04510	AT3G04520
AT5G54680	AT5G54690
AT3G08660	AT3G08670
AT3G13090	AT3G13100
AT4G28220	AT4G28230
AT3G03800	AT3G03810
AT3G53000	AT3G53010
AT3G51250	AT3G51260
AT3G17310	AT3G17320
AT5G61310	AT5G61320
AT5G10720	AT5G10730
AT3G01360	AT3G01370
AT3G01610	AT3G01620
AT2G03200	AT2G03210
AT3G51810	AT3G51820
AT2G45160	AT2G45161
AT3G06220	AT3G06230
AT3G48380	AT3G48390
AT3G59820	AT3G59830
AT3G08620	AT3G08630
AT3G52810	AT3G52820
AT3G17440	AT3G17450
AT5G27400	AT5G27410
AT3G10780	AT3G10790
AT3G20790	AT3G20800
AT3G60850	AT3G60860
AT5G45130	AT5G45140
AT3G15730	AT3G15740
AT3G06570	AT3G06580
AT3G09070	AT3G09080
AT3G47520	AT3G47530
AT5G08130	AT5G08139
AT5G40660	AT5G40670
AT4G01480	AT4G01500
AT4G39540	AT4G39550
AT3G12480	AT3G12490
AT4G40080	AT4G40090
AT5G14580	AT5G14590
AT5G49400	AT5G49410
AT5G47710	AT5G47720
AT3G44600	AT3G44610
AT3G12530	AT3G12540
AT5G24230	AT5G24240
AT5G18650	AT5G18660
AT5G56610	AT5G56620
AT3G24330	AT3G24340
AT3G24590	AT3G24600
AT2G39980	AT2G39990
AT3G25160	AT3G25165
AT5G24930	AT5G24940
AT3G09570	AT3G09580
AT3G10950	AT3G10960
AT5G45500	AT5G45510
AT3G03570	AT3G03580
AT3G08560	AT3G08570
AT4G28088	AT4G28090
AT3G58800	AT3G58810
AT5G67560	AT5G67570
AT3G19220	AT3G19230
AT1G18900	AT1G18910
AT5G53980	AT5G53990
AT2G35140	AT2G35150
AT5G02760	AT5G02770
AT5G52220	AT5G52230
AT5G08750	AT5G08760
AT3G58500	AT3G58510
AT3G12760	AT3G12770
AT5G61630	AT5G61640
AT3G52230	AT3G52240
AT5G55270	AT5G55280
AT3G09700	AT3G09710
AT5G64300	AT5G64310
AT3G09600	AT3G09620
AT5G44630	AT5G44635
AT5G43860	AT5G43870
AT1G02720	AT1G02730
AT5G57370	AT5G57380
AT3G17140	AT3G17150
AT3G59900	AT3G59910
AT5G40880	AT5G40890
AT3G22310	AT3G22320
AT3G56740	AT3G56750
AT3G58490	AT3G58500
AT5G25310	AT5G25320
AT3G59830	AT3G59840
AT3G09900	AT3G09910
AT3G03380	AT3G03400
AT3G20280	AT3G20290
AT5G53990	AT5G54000
AT3G22942	AT3G22950
AT3G54180	AT3G54190
AT3G62710	AT3G62720
AT5G18220	AT5G18230
AT3G54170	AT3G54180
AT3G26650	AT3G26660
AT3G49590	AT3G49600
AT3G22270	AT3G22275
AT2G21380	AT2G21385
AT3G44320	AT3G44326
AT3G07170	AT3G07180
AT5G61980	AT5G61990
AT5G02100	AT5G02110
AT3G58630	AT3G58640
AT3G17130	AT3G17140
AT5G25520	AT5G25530
AT3G16830	AT3G16840
AT3G04100	AT3G04110
AT3G27710	AT3G27720
AT3G56140	AT3G56150
AT3G47840	AT3G47850
AT4G18780	AT4G18790
AT5G67230	AT5G67240
AT3G16040	AT3G16050
AT3G57420	AT3G57430
AT2G48110	AT2G48120
AT3G12685	AT3G12690
AT4G03410	AT4G03415
AT5G52280	AT5G52290
AT4G30030	AT4G30040
AT5G40890	AT5G40900
AT5G47740	AT5G47750
AT3G57230	AT3G57240
AT3G17000	AT3G17010
AT3G23990	AT3G24000
AT5G10360	AT5G10370
AT3G59980	AT3G59990
AT5G57960	AT5G57970
AT3G52850	AT3G52860
AT3G56910	AT3G56920
AT3G01080	AT3G01085
AT3G21510	AT3G21520
AT5G04140	AT5G04150
AT1G55320	AT1G55325
AT3G03260	AT3G03270
AT3G18620	AT3G18630
AT3G54240	AT3G54250
AT5G40650	AT5G40660
AT3G55090	AT3G55100
AT3G10070	AT3G10080
AT5G05900	AT5G05910
AT3G23400	AT3G23410
AT3G05400	AT3G05410
AT5G52940	AT5G52950
AT3G08800	AT3G08810
AT3G44240	AT3G44250
AT3G13062	AT3G13065
AT3G62170	AT3G62180
AT3G02030	AT3G02040
AT3G27280	AT3G27290
AT5G58150	AT5G58160
AT2G39725	AT2G39730
AT3G26570	AT3G26580
AT3G02130	AT3G02140
AT3G12360	AT3G12370
AT3G63250	AT3G63260
AT3G22880	AT3G22890
AT3G22990	AT3G23000
AT3G18660	AT3G18670
AT4G09130	AT4G09140
AT3G10350	AT3G10360
AT3G51480	AT3G51490
AT5G15790	AT5G15800
AT3G06520	AT3G06530
AT3G09430	AT3G09440
AT5G43790	AT5G43810
AT5G21130	AT5G21140
AT3G48260	AT3G48270
AT3G14940	AT3G14950
AT3G16030	AT3G16040
AT4G03220	AT4G03230
AT3G05270	AT3G05280
AT3G08690	AT3G08700
AT5G06090	AT5G06100
AT3G10310	AT3G10320
AT3G02750	AT3G02760
AT3G49240	AT3G49250
AT5G66950	AT5G66960
AT4G23800	AT4G23810
AT3G01620	AT3G01630
AT3G25520	AT3G25530
AT3G12080	AT3G12090
AT3G26125	AT3G26130
AT3G52160	AT3G52170
AT3G16175	AT3G16180
AT5G17970	AT5G17980
AT3G24000	AT3G24010
AT3G09620	AT3G09630
AT4G38870	AT4G38880
AT3G04350	AT3G04360
AT5G14110	AT5G14120
AT3G53030	AT3G53040
AT5G62050	AT5G62060
AT5G61730	AT5G61740
AT3G49990	AT3G50000
AT5G59190	AT5G59200
AT1G64107	AT1G64110
AT3G55646	AT3G55650
AT3G28730	AT3G28740
AT5G10020	AT5G10030
AT3G07690	AT3G07700
AT3G47490	AT3G47500
AT3G47440	AT3G47450
AT3G01020	AT3G01030
AT5G52340	AT5G52350
AT3G15790	AT3G15800
AT3G61620	AT3G61630
AT3G08680	AT3G08690
AT3G23580	AT3G23590
AT3G25910	AT3G25920
AT4G23500	AT4G23510
AT3G02100	AT3G02110
AT3G21080	AT3G21090
AT3G01740	AT3G01750
AT3G44330	AT3G44340
AT3G18720	AT3G18730
AT5G57060	AT5G57070
AT5G16660	AT5G16680
AT3G46990	AT3G47000
AT3G20180	AT3G20190
AT5G58300	AT5G58310
AT1G01030	AT1G01040
AT5G18690	AT5G18700
AT5G08570	AT5G08580
AT3G09840	AT3G09850
AT5G08110	AT5G08120
AT4G34870	AT4G34880
AT3G20240	AT3G20250
AT5G23610	AT5G23630
AT3G27190	AT3G27200
AT5G49215	AT5G49220
AT3G25620	AT3G25640
AT5G53500	AT5G53510
AT5G39970	AT5G39980
AT5G22470	AT5G22480
AT1G61890	AT1G61900
AT5G51480	AT5G51490
AT5G03660	AT5G03670
AT5G09630	AT5G09640
AT4G27100	AT4G27110
AT3G47120	AT3G47130
AT3G62080	AT3G62090
AT3G22900	AT3G22910
AT3G46630	AT3G46640
AT3G57970	AT3G57980
AT3G44890	AT3G44900
AT3G22850	AT3G22860
AT5G16510	AT5G16520
AT3G56310	AT3G56320
AT5G45230	AT5G45240
AT4G18820	AT4G18823
AT3G04460	AT3G04470
AT5G64190	AT5G64200
AT5G57200	AT5G57210
AT3G18650	AT3G18660
AT5G18280	AT5G18290
AT3G01510	AT3G01513
AT3G22960	AT3G22961
AT2G45910	AT2G45920
AT3G58570	AT3G58580
AT3G57560	AT3G57570
AT3G05960	AT3G05970
AT5G56490	AT5G56500
AT5G58782	AT5G58784
AT3G57790	AT3G57800
AT5G13070	AT5G13080
AT3G45870	AT3G45880
AT5G64180	AT5G64190
AT3G13220	AT3G13222
AT5G57700	AT5G57710
AT5G45260	AT5G45275
AT5G55990	AT5G56000
AT3G01710	AT3G01720
AT5G04410	AT5G04420
AT3G50230	AT3G50240
AT3G01085	AT3G01090
AT2G40280	AT2G40290
AT3G55100	AT3G55110
AT3G57620	AT3G57630
AT5G61620	AT5G61630
AT3G02760	AT3G02770
AT5G13130	AT5G13140
AT5G20240	AT5G20250
AT3G54780	AT3G54790
AT3G18740	AT3G18750
