# Supplementary material for: Intrachromosomal colocalization strengthens co-expression, co-modification and evolutionary conservation of neighboring genes
Source: BMC Genomics. 2018 Jun 13;19:455. doi: 10.1186/s12864-018-4844-1 (PMC6000932; doi:10.1186/s12864-018-4844-1)
Supplement: Supplementary file 6 — Table S5. Evolutionary neighboring gene pairs with intrachromosomal colocalization. (XLSX 15 kb) [file 12864_2018_4844_MOESM6_ESM.xlsx]

## Sheet: Sheet1
AT4G33640	AT4G33650
AT5G52950	AT5G52960
AT4G02350	AT4G02360
AT2G47820	AT2G47830
AT3G01460	AT3G01470
AT3G47490	AT3G47500
AT3G44600	AT3G44610
AT5G53860	AT5G53870
AT3G26720	AT3G26730
AT3G26115	AT3G26120
AT4G39080	AT4G39090
AT1G01820	AT1G01830
AT1G02720	AT1G02730
AT1G58007	AT1G58025
AT3G01015	AT3G01020
AT3G02130	AT3G02140
AT3G03660	AT3G03670
AT3G04150	AT3G04160
AT3G05410	AT3G05420
AT3G05950	AT3G05960
AT3G06640	AT3G06650
AT3G07530	AT3G07540
AT3G09032	AT3G09035
AT3G16580	AT3G16590
AT3G18670	AT3G18680
AT3G20475	AT3G20480
AT3G22310	AT3G22320
AT3G22330	AT3G22345
AT3G22680	AT3G22690
AT3G24320	AT3G24330
AT3G24360	AT3G24420
AT3G24770	AT3G24780
AT3G24830	AT3G24840
AT2G15535	AT2G15560
AT2G18950	AT2G18960
AT2G20550	AT2G20560
AT2G21380	AT2G21385
AT2G24070	AT2G24080
AT2G24710	AT2G24720
AT2G26450	AT2G26460
AT2G35230	AT2G35240
AT2G35240	AT2G35250
AT2G35940	AT2G35950
AT2G38840	AT2G38860
AT2G39490	AT2G39500
AT2G41350	AT2G41360
AT3G26750	AT3G26760
AT3G26782	AT3G26790
AT3G27280	AT3G27290
AT3G27440	AT3G27460
AT3G44235	AT3G44240
AT3G44730	AT3G44735
AT3G45130	AT3G45140
AT3G45860	AT3G45870
AT3G46180	AT3G46190
AT3G46500	AT3G46510
AT3G46640	AT3G46650
AT3G46730	AT3G46740
AT3G46910	AT3G46920
AT3G50820	AT3G50830
AT3G51250	AT3G51260
AT3G52050	AT3G52060
AT3G53410	AT3G53420
AT3G53950	AT3G53960
AT3G54130	AT3G54140
AT3G56140	AT3G56150
AT3G56630	AT3G56640
AT3G57030	AT3G57040
AT3G57420	AT3G57430
AT3G57680	AT3G57690
AT3G57790	AT3G57800
AT3G59550	AT3G59570
AT3G60420	AT3G60440
AT3G60730	AT3G60740
AT3G61490	AT3G61500
AT3G63110	AT3G63120
AT5G02100	AT5G02110
AT5G03280	AT5G03290
AT5G11290	AT5G11300
AT5G12240	AT5G12250
AT5G18520	AT5G18525
AT5G20410	AT5G20420
AT5G25610	AT5G25620
AT5G26930	AT5G26940
AT5G27700	AT5G27710
AT5G27540	AT5G27550
AT4G11670	AT4G11680
AT4G02733	AT4G02740
AT4G29310	AT4G29330
AT4G28670	AT4G28680
AT4G26540	AT4G26550
AT4G17210	AT4G17215
AT4G14280	AT4G14290
AT5G37000	AT5G37010
AT5G41110	AT5G41120
AT5G39970	AT5G39980
AT5G46830	AT5G46840
AT5G46795	AT5G46800
AT5G45990	AT5G46000
AT5G45500	AT5G45510
AT5G44630	AT5G44635
AT5G44070	AT5G44080
AT5G48390	AT5G48400
AT5G48440	AT5G48450
AT5G49215	AT5G49220
AT5G49890	AT5G49900
AT5G53510	AT5G53520
AT5G55990	AT5G56000
AT5G57930	AT5G57940
AT5G62410	AT5G62420
AT5G63910	AT5G63920
AT5G64310	AT5G64320
AT3G04740	AT3G04750
AT5G17920	AT5G17930
AT5G02310	AT5G02320
AT3G07170	AT3G07180
AT5G19060	AT5G19070
AT3G23580	AT3G23590
AT5G11030	AT5G11040
AT3G19830	AT3G19840
AT2G22560	AT2G22570
AT2G16630	AT2G16640
AT3G03210	AT3G03220
AT3G54180	AT3G54190
AT3G59030	AT3G59040
AT5G67470	AT5G67480
AT1G14780	AT1G14790
AT4G28220	AT4G28230
AT1G01030	AT1G01040
AT5G59900	AT5G59910
AT3G58630	AT3G58640
AT3G20240	AT3G20250
AT3G21550	AT3G21560
AT3G16830	AT3G16840
AT5G08660	AT5G08670
AT5G21130	AT5G21140
AT5G51800	AT5G51810
AT5G57030	AT5G57035
AT3G08840	AT3G08850
AT2G15690	AT2G15695
AT4G31560	AT4G31570
AT4G33970	AT4G33980
AT5G40530	AT5G40540
AT2G37280	AT2G37290
AT2G32990	AT2G33000
AT3G19990	AT3G20000
AT3G18840	AT3G18850
AT3G18020	AT3G18030
AT3G17510	AT3G17520
AT3G15470	AT3G15480
AT3G13490	AT3G13500
AT3G47450	AT3G47460
AT3G47380	AT3G47390
AT5G62730	AT5G62740
AT4G39235	AT4G39240
AT3G53500	AT3G53510
AT3G53580	AT3G53590
AT3G57560	AT3G57570
AT3G62000	AT3G62010
AT5G19130	AT5G19140
AT5G05850	AT5G05860
AT1G72175	AT1G72180
AT5G40000	AT5G40010
AT5G39960	AT5G39970
AT5G07710	AT5G07720
AT3G61620	AT3G61630
AT3G63120	AT3G63130
AT3G01690	AT3G01700
AT3G01050	AT3G01060
AT3G47650	AT3G47660
AT3G24740	AT3G24750
AT3G22490	AT3G22500
AT3G21510	AT3G21520
AT3G21480	AT3G21490
AT3G57230	AT3G57240
AT3G55980	AT3G55990
AT3G05560	AT3G05570
AT2G47070	AT2G47090
AT5G60400	AT5G60410
AT5G59800	AT5G59810
AT5G58860	AT5G58870
AT3G15620	AT3G15630
AT3G13898	AT3G13900
AT5G42070	AT5G42080
AT3G13340	AT3G13350
AT3G13437	AT3G13440
AT5G40090	AT5G40100
AT3G26760	AT3G26770
AT3G27640	AT3G27650
AT5G65670	AT5G65683
AT5G62750	AT5G62760
AT5G02490	AT5G02500
AT5G01030	AT5G01040
AT3G51280	AT3G51290
AT5G52882	AT5G52890
AT4G23510	AT4G23515
AT4G27850	AT4G27860
AT4G30190	AT4G30200
AT5G46330	AT5G46340
AT3G08640	AT3G08650
AT3G11590	AT3G11591
AT3G19620	AT3G19630
AT5G52220	AT5G52230
AT3G48520	AT3G48530
AT5G40660	AT5G40670
AT5G40650	AT5G40660
AT2G21290	AT2G21300
AT5G18610	AT5G18620
AT5G05230	AT5G05240
AT2G02180	AT2G02220
AT4G03220	AT4G03230
AT5G64160	AT5G64170
AT5G04290	AT5G04310
AT3G09085	AT3G09090
AT3G23920	AT3G23930
AT3G51130	AT3G51140
AT4G36040	AT4G36050
AT5G17570	AT5G17580
AT4G28650	AT4G28660
AT5G49220	AT5G49230
AT3G62760	AT3G62770
AT5G03290	AT5G03300
AT3G63280	AT3G63290
AT5G27550	AT5G27560
AT3G04930	AT3G04940
AT3G54450	AT3G54460
AT5G22090	AT5G22100
AT5G55590	AT5G55600
AT5G64300	AT5G64310
AT2G22230	AT2G22240
AT5G64813	AT5G64816
AT5G24800	AT5G24810
AT2G48020	AT2G48030
AT5G55930	AT5G55940
AT3G15090	AT3G15095
AT5G19000	AT5G19010
AT2G43160	AT2G43180
AT5G57700	AT5G57710
AT5G49720	AT5G49730
AT4G11660	AT4G11670
AT3G14170	AT3G14172
AT4G03410	AT4G03415
AT5G01980	AT5G01990
AT3G51620	AT3G51630
AT3G04580	AT3G04590
AT3G58520	AT3G58530
AT5G16660	AT5G16680
AT3G48880	AT3G48890
AT1G25560	AT1G25570
AT3G55470	AT3G55480
AT5G08130	AT5G08139
AT5G67290	AT5G67300
AT3G24490	AT3G24495
AT5G56350	AT5G56360
AT5G47740	AT5G47750
AT2G41940	AT2G41945
AT5G16510	AT5G16520
AT5G02800	AT5G02810
AT3G57650	AT3G57660
AT3G22942	AT3G22950
AT3G19820	AT3G19830
AT5G58290	AT5G58300
AT5G53870	AT5G53880
AT5G02790	AT5G02800
AT3G01480	AT3G01490
AT1G80650	AT1G80660
AT5G18900	AT5G18910
AT1G78570	AT1G78580
AT3G12480	AT3G12490
AT4G14455	AT4G14465
AT3G57600	AT3G57610
AT3G01780	AT3G01790
AT5G57870	AT5G57880
AT5G63110	AT5G63120
AT3G01900	AT3G01910
AT2G34585	AT2G34590
AT3G05500	AT3G05510
AT3G26040	AT3G26050
AT5G43790	AT5G43810
AT3G22950	AT3G22960
AT3G22990	AT3G23000
AT3G26780	AT3G26782
AT3G25150	AT3G25160
AT5G61980	AT5G61990
AT3G20780	AT3G20790
AT3G07060	AT3G07070
AT5G43950	AT5G43960
AT3G19220	AT3G19230
AT5G08340	AT5G08350
AT3G48000	AT3G48010
AT3G20570	AT3G20580
AT3G04920	AT3G04930
AT3G52250	AT3G52260
AT3G53710	AT3G53720
AT3G56310	AT3G56320
AT5G56340	AT5G56350
AT3G26570	AT3G26580
AT4G28950	AT4G28980
AT3G18860	AT3G18870
AT3G08010	AT3G08020
AT5G52280	AT5G52290
AT3G60400	AT3G60410
AT3G18295	AT3G18300
AT3G02350	AT3G02360
AT3G63410	AT3G63420
AT5G08110	AT5G08120
AT3G19615	AT3G19620
AT3G12570	AT3G12580
AT5G59950	AT5G59960
AT3G16760	AT3G16770
AT5G55600	AT5G55610
AT3G01790	AT3G01800
AT3G56740	AT3G56750
AT3G18850	AT3G18860
AT3G63510	AT3G63520
AT3G14075	AT3G14080
AT3G63090	AT3G63095
AT5G20740	AT5G20790
AT3G15550	AT3G15570
AT2G42780	AT2G42790
AT2G40280	AT2G40290
AT5G42310	AT5G42320
AT3G21180	AT3G21190
AT5G66590	AT5G66600
AT3G45880	AT3G45890
AT3G01840	AT3G01850
AT3G63380	AT3G63390
AT4G02060	AT4G02070
AT3G14270	AT3G14280
AT3G50660	AT3G50670
AT3G58050	AT3G58060
AT3G57785	AT3G57790
AT3G13610	AT3G13620
AT5G61620	AT5G61630
AT3G24190	AT3G24200
AT5G58730	AT5G58740
AT5G54680	AT5G54690
AT5G04410	AT5G04420
AT3G17790	AT3G17800
AT3G47870	AT3G47890
AT5G06900	AT5G06905
AT3G09630	AT3G09640
AT3G63420	AT3G63430
AT4G17050	AT4G17060
AT3G24170	AT3G24180
AT3G02100	AT3G02110
AT3G63370	AT3G63380
AT3G09070	AT3G09080
AT5G56890	AT5G56900
AT5G58040	AT5G58050
AT3G56130	AT3G56140
AT3G23130	AT3G23140
AT3G26410	AT3G26420
AT3G04460	AT3G04470
AT3G07120	AT3G07130
AT3G47820	AT3G47830
AT3G22780	AT3G22790
AT5G65495	AT5G65500
AT3G50810	AT3G50820
AT1G77990	AT1G78000
AT5G55660	AT5G55670
AT5G46850	AT5G46860
AT2G37030	AT2G37035
AT3G09550	AT3G09560
AT3G57060	AT3G57062
AT3G23590	AT3G23600
AT4G39110	AT4G39120
AT3G17465	AT3G17470
AT3G48040	AT3G48050
AT3G01500	AT3G01510
AT3G15520	AT3G15530
AT3G02300	AT3G02310
AT3G60850	AT3G60860
AT5G53430	AT5G53440
AT5G14880	AT5G14890
AT3G02065	AT3G02070
AT3G04350	AT3G04360
AT5G47640	AT5G47650
AT4G27290	AT4G27300
AT5G11890	AT5G11900
AT5G25530	AT5G25540
AT5G58430	AT5G58440
AT3G05240	AT3G05250
AT3G04870	AT3G04880
AT5G24610	AT5G24620
AT3G15410	AT3G15420
AT5G60040	AT5G60050
AT3G16370	AT3G16380
AT3G47520	AT3G47530
