# Supplementary material for: Intrachromosomal colocalization strengthens co-expression, co-modification and evolutionary conservation of neighboring genes
Source: BMC Genomics. 2018 Jun 13;19:455. doi: 10.1186/s12864-018-4844-1 (PMC6000932; doi:10.1186/s12864-018-4844-1)
Supplement: Supplementary file 7 — Table S6. Gene pairs with both always-neighboring and evolutionary neighboring colocalizations. (XLSX 118 kb) [file 12864_2018_4844_MOESM7_ESM.xlsx]

## Sheet: Sheet1
AT1G51710	AT1G51720
AT5G14410	AT5G14420
AT4G29160	AT4G29170
AT3G49680	AT3G49690
AT4G28840	AT4G28850
AT4G28830	AT4G28840
AT3G16170	AT3G16175
AT3G24440	AT3G24450
AT5G65660	AT5G65670
AT4G33640	AT4G33650
AT1G19290	AT1G19300
AT3G51030	AT3G51040
AT5G02740	AT5G02750
AT4G24700	AT4G24710
AT1G31320	AT1G31330
AT4G15240	AT4G15248
AT5G50320	AT5G50330
AT2G46700	AT2G46710
AT3G61780	AT3G61790
AT5G53120	AT5G53130
AT5G52950	AT5G52960
AT5G52430	AT5G52440
AT2G45660	AT2G45670
AT2G45610	AT2G45620
AT2G45500	AT2G45510
AT5G51710	AT5G51720
AT1G62950	AT1G62960
AT2G45210	AT2G45220
AT1G58060	AT1G58070
AT4G08240	AT4G08250
AT1G44830	AT1G44835
AT1G77460	AT1G77470
AT1G21720	AT1G21722
AT4G37810	AT4G37820
AT1G20823	AT1G20830
AT4G35500	AT4G35510
AT4G38360	AT4G38370
AT5G58030	AT5G58040
AT2G24230	AT2G24240
AT4G30710	AT4G30720
AT4G02350	AT4G02360
AT2G47820	AT2G47830
AT2G48060	AT2G48070
AT3G63190	AT3G63200
AT1G54990	AT1G55000
AT5G47420	AT5G47430
AT4G14746	AT4G14750
AT4G02580	AT4G02590
AT4G14305	AT4G14310
AT5G57120	AT5G57123
AT5G57240	AT5G57250
AT2G24350	AT2G24360
AT2G07170	AT2G07180
AT1G60200	AT1G60220
AT3G01460	AT3G01470
AT1G74910	AT1G74920
AT1G70060	AT1G70070
AT1G74590	AT1G74600
AT3G47490	AT3G47500
AT1G14030	AT1G14040
AT3G29200	AT3G29230
AT3G29310	AT3G29320
AT2G02170	AT2G02180
AT3G24560	AT3G24570
AT3G13800	AT3G13810
AT3G43190	AT3G43210
AT4G09610	AT4G09620
AT1G43700	AT1G43710
AT3G24315	AT3G24320
AT3G24160	AT3G24170
AT5G18850	AT5G18860
AT3G29280	AT3G29290
AT4G17800	AT4G17810
AT2G28790	AT2G28800
AT3G44600	AT3G44610
AT5G47540	AT5G47550
AT2G47060	AT2G47070
AT2G39740	AT2G39750
AT3G17020	AT3G17030
AT2G47490	AT2G47500
AT1G16070	AT1G16080
AT4G04320	AT4G04330
AT2G31180	AT2G31190
AT3G19960	AT3G19970
AT4G35760	AT4G35770
AT2G01110	AT2G01120
AT1G28250	AT1G28260
AT5G53860	AT5G53870
AT5G53300	AT5G53310
AT1G64380	AT1G64385
AT5G24600	AT5G24610
AT5G04280	AT5G04290
AT5G58520	AT5G58530
AT5G01620	AT5G01630
AT5G12190	AT5G12200
AT5G50710	AT5G50720
AT3G18260	AT3G18270
AT3G26720	AT3G26730
AT2G44520	AT2G44525
AT5G13410	AT5G13420
AT3G04860	AT3G04870
AT4G16360	AT4G16370
AT1G32230	AT1G32240
AT3G15095	AT3G15110
AT5G45950	AT5G45960
AT5G19180	AT5G19190
AT3G26115	AT3G26120
AT2G43360	AT2G43370
AT5G61390	AT5G61400
AT5G67610	AT5G67620
AT5G03455	AT5G03460
AT5G03450	AT5G03455
AT5G57610	AT5G57620
AT5G66870	AT5G66880
AT1G75230	AT1G75240
AT4G39080	AT4G39090
AT4G38970	AT4G38980
AT5G67060	AT5G67070
AT4G37280	AT4G37290
AT2G39940	AT2G39950
AT3G52490	AT3G52500
AT5G15120	AT5G15130
AT4G35890	AT4G35900
AT1G21600	AT1G21610
AT3G32930	AT3G32940
AT3G12640	AT3G12650
AT1G55500	AT1G55510
AT5G06550	AT5G06560
AT5G22080	AT5G22090
AT3G09060	AT3G09070
AT1G07530	AT1G07540
AT2G27810	AT2G27820
AT5G04490	AT5G04500
AT5G04430	AT5G04440
AT1G02180	AT1G02190
AT1G02130	AT1G02140
AT1G01920	AT1G01930
AT1G01820	AT1G01830
AT1G01530	AT1G01540
AT1G01460	AT1G01470
AT1G01180	AT1G01190
AT1G02370	AT1G02380
AT1G02720	AT1G02730
AT1G02870	AT1G02880
AT1G02880	AT1G02890
AT1G02970	AT1G02980
AT1G03150	AT1G03160
AT1G03180	AT1G03190
AT1G03270	AT1G03280
AT1G03280	AT1G03290
AT1G03700	AT1G03710
AT1G03780	AT1G03790
AT1G03840	AT1G03850
AT1G04140	AT1G04150
AT1G04380	AT1G04390
AT1G04420	AT1G04430
AT1G04640	AT1G04645
AT1G05000	AT1G05010
AT1G05291	AT1G05300
AT1G06070	AT1G06080
AT1G06180	AT1G06190
AT1G06250	AT1G06260
AT1G06260	AT1G06270
AT1G06280	AT1G06290
AT1G06360	AT1G06380
AT1G06400	AT1G06410
AT1G06820	AT1G06830
AT1G06850	AT1G06870
AT1G06930	AT1G06950
AT1G07000	AT1G07010
AT1G07700	AT1G07705
AT1G08140	AT1G08150
AT1G08300	AT1G08310
AT1G08450	AT1G08460
AT1G08660	AT1G08670
AT1G09080	AT1G09090
AT1G09360	AT1G09370
AT1G09780	AT1G09790
AT1G09960	AT1G09970
AT1G09970	AT1G09980
AT1G10060	AT1G10070
AT1G10380	AT1G10385
AT1G10470	AT1G10480
AT1G10700	AT1G10710
AT1G10830	AT1G10840
AT1G11350	AT1G11360
AT1G11670	AT1G11680
AT1G11910	AT1G11915
AT1G11930	AT1G11940
AT1G12010	AT1G12020
AT1G12070	AT1G12080
AT1G12630	AT1G12640
AT1G12700	AT1G12710
AT1G13250	AT1G13260
AT1G13280	AT1G13290
AT1G13290	AT1G13300
AT1G13300	AT1G13310
AT1G13680	AT1G13690
AT1G13920	AT1G13930
AT1G14430	AT1G14440
AT1G14740	AT1G14750
AT1G14860	AT1G14870
AT1G16040	AT1G16060
AT1G16180	AT1G16190
AT1G16490	AT1G16500
AT1G16540	AT1G16560
AT1G16590	AT1G16610
AT1G16630	AT1G16640
AT1G17090	AT1G17100
AT1G17190	AT1G17200
AT1G17330	AT1G17340
AT1G17510	AT1G17520
AT1G17665	AT1G17680
AT1G17940	AT1G17950
AT1G18280	AT1G18290
AT1G18650	AT1G18660
AT1G18710	AT1G18720
AT1G19020	AT1G19025
AT1G19790	AT1G19800
AT1G19800	AT1G19830
AT1G20010	AT1G20020
AT1G20330	AT1G20340
AT1G20410	AT1G20430
AT1G20650	AT1G20670
AT1G20770	AT1G20780
AT1G20990	AT1G21000
AT1G21722	AT1G21730
AT1G21790	AT1G21810
AT1G22030	AT1G22040
AT1G22050	AT1G22060
AT1G22150	AT1G22160
AT1G22240	AT1G22250
AT1G22490	AT1G22500
AT1G22550	AT1G22570
AT1G23205	AT1G23210
AT1G23260	AT1G23270
AT1G23780	AT1G23790
AT1G27240	AT1G27250
AT1G26690	AT1G26700
AT1G26680	AT1G26690
AT1G26550	AT1G26560
AT1G26450	AT1G26460
AT1G26110	AT1G26120
AT1G25580	AT1G25682
AT1G25425	AT1G25440
AT1G25420	AT1G25422
AT1G24625	AT1G24650
AT1G24620	AT1G24625
AT1G24510	AT1G24520
AT1G27310	AT1G27320
AT1G27670	AT1G27680
AT1G28080	AT1G28090
AT1G28200	AT1G28210
AT1G28260	AT1G28270
AT1G28350	AT1G28360
AT1G28395	AT1G28400
AT1G29310	AT1G29320
AT1G29690	AT1G29700
AT1G29850	AT1G29860
AT1G29960	AT1G29962
AT1G30070	AT1G30080
AT1G30100	AT1G30110
AT1G30120	AT1G30130
AT1G30220	AT1G30230
AT1G30370	AT1G30380
AT1G30515	AT1G30520
AT1G30600	AT1G30610
AT1G30610	AT1G30620
AT1G30680	AT1G30690
AT1G30825	AT1G30840
AT1G31050	AT1G31070
AT1G31930	AT1G31940
AT1G32170	AT1G32180
AT1G32190	AT1G32200
AT1G32450	AT1G32460
AT1G32690	AT1G32700
AT1G32700	AT1G32710
AT1G32930	AT1G32940
AT1G33170	AT1G33220
AT1G33220	AT1G33230
AT1G33240	AT1G33250
AT1G33250	AT1G33260
AT1G33410	AT1G33420
AT1G33800	AT1G33810
AT1G33810	AT1G33811
AT1G34110	AT1G34120
AT1G34220	AT1G34245
AT1G34320	AT1G34340
AT1G34760	AT1G34770
AT1G34780	AT1G34790
AT1G35190	AT1G35210
AT1G35210	AT1G35220
AT1G35420	AT1G35430
AT1G35440	AT1G35460
AT1G35660	AT1G35670
AT1G36310	AT1G36320
AT1G36340	AT1G36370
AT1G42440	AT1G42470
AT1G43640	AT1G43650
AT1G43780	AT1G43790
AT1G43860	AT1G43890
AT1G43980	AT1G44000
AT1G44110	AT1G44120
AT1G44191	AT1G44224
AT1G44820	AT1G44830
AT1G44890	AT1G44900
AT1G45110	AT1G45130
AT1G45130	AT1G45145
AT1G45145	AT1G45150
AT1G47620	AT1G47640
AT1G47760	AT1G47765
AT1G47960	AT1G47970
AT1G48280	AT1G48300
AT1G48450	AT1G48460
AT1G48470	AT1G48480
AT1G48990	AT1G49000
AT1G49540	AT1G49560
AT1G49620	AT1G49630
AT1G49650	AT1G49660
AT1G49770	AT1G49780
AT1G49975	AT1G49980
AT1G50090	AT1G50110
AT1G50120	AT1G50140
AT1G50370	AT1G50380
AT1G50590	AT1G50600
AT1G50630	AT1G50640
AT1G50640	AT1G50650
AT1G50670	AT1G50680
AT1G50940	AT1G50950
AT1G51130	AT1G51140
AT1G51190	AT1G51200
AT1G51250	AT1G51260
AT1G51440	AT1G51450
AT1G51745	AT1G51760
AT1G51760	AT1G51770
AT1G52150	AT1G52155
AT1G52200	AT1G52220
AT1G52330	AT1G52340
AT1G52565	AT1G52570
AT1G52870	AT1G52880
AT1G52880	AT1G52890
AT1G52970	AT1G52980
AT1G53310	AT1G53320
AT1G53380	AT1G53390
AT1G53820	AT1G53830
AT1G53880	AT1G53885
AT1G55090	AT1G55110
AT1G55180	AT1G55190
AT1G55460	AT1G55475
AT1G55600	AT1G55610
AT1G55790	AT1G55800
AT1G55960	AT1G55970
AT1G54400	AT1G54410
AT1G54440	AT1G54445
AT1G54510	AT1G54520
AT1G54650	AT1G54680
AT1G54920	AT1G54930
AT1G54930	AT1G54940
AT1G56210	AT1G56220
AT1G56220	AT1G56230
AT1G56320	AT1G56330
AT1G56420	AT1G56423
AT1G56450	AT1G56460
AT1G56720	AT1G57540
AT1G64710	AT1G64720
AT1G64480	AT1G64490
AT1G64150	AT1G64160
AT1G63910	AT1G63930
AT1G63180	AT1G63190
AT1G63110	AT1G63120
AT1G63090	AT1G63100
AT1G63030	AT1G63050
AT1G63020	AT1G63030
AT1G63010	AT1G63020
AT1G62690	AT1G62700
AT1G62530	AT1G62540
AT1G62450	AT1G62480
AT1G62370	AT1G62380
AT1G62305	AT1G62310
AT1G61800	AT1G61810
AT1G61795	AT1G61800
AT1G61780	AT1G61790
AT1G61620	AT1G61630
AT1G61255	AT1G61260
AT1G61140	AT1G61150
AT1G61110	AT1G61120
AT1G60800	AT1G60810
AT1G60783	AT1G60790
AT1G60490	AT1G60500
AT1G60470	AT1G60490
AT1G60140	AT1G60160
AT1G60070	AT1G60080
AT1G60010	AT1G60030
AT1G59730	AT1G59740
AT1G59600	AT1G59610
AT1G58420	AT1G58430
AT1G58100	AT1G58110
AT1G58170	AT1G58180
AT1G58280	AT1G58290
AT1G58290	AT1G58300
AT1G64790	AT1G64800
AT1G64880	AT1G64890
AT1G64980	AT1G64990
AT1G64990	AT1G65000
AT1G65260	AT1G65270
AT1G65420	AT1G65430
AT1G65450	AT1G65470
AT1G65470	AT1G65480
AT1G65510	AT1G65520
AT1G66510	AT1G66520
AT1G65920	AT1G65930
AT1G65930	AT1G65950
AT1G66070	AT1G66080
AT1G66140	AT1G66145
AT1G66150	AT1G66160
AT1G66330	AT1G66340
AT1G66660	AT1G66670
AT1G66860	AT1G66870
AT1G67040	AT1G67050
AT1G67050	AT1G67060
AT1G67090	AT1G67100
AT1G67330	AT1G67340
AT1G67390	AT1G67400
AT1G67400	AT1G67410
AT1G67480	AT1G67490
AT1G67490	AT1G67500
AT1G67740	AT1G67750
AT1G67770	AT1G67775
AT1G67800	AT1G67810
AT1G68140	AT1G68150
AT1G68300	AT1G68310
AT1G68320	AT1G68330
AT1G68340	AT1G68350
AT1G68360	AT1G68370
AT1G68490	AT1G68500
AT1G68500	AT1G68510
AT1G68510	AT1G68520
AT1G68590	AT1G68600
AT1G68780	AT1G68790
AT1G69240	AT1G69250
AT1G69760	AT1G69770
AT1G70030	AT1G70040
AT1G70040	AT1G70060
AT1G70140	AT1G70150
AT1G70180	AT1G70190
AT1G70190	AT1G70200
AT1G70300	AT1G70310
AT1G70340	AT1G70350
AT1G70500	AT1G70505
AT1G70520	AT1G70530
AT1G70570	AT1G70580
AT1G70590	AT1G70600
AT1G70710	AT1G70720
AT1G71050	AT1G71060
AT1G71130	AT1G71140
AT1G71200	AT1G71210
AT1G71870	AT1G71880
AT1G72300	AT1G72310
AT1G72440	AT1G72450
AT1G72800	AT1G72810
AT1G72880	AT1G72890
AT1G72940	AT1G72950
AT1G73220	AT1G73230
AT1G73380	AT1G73390
AT1G73390	AT1G73400
AT1G73680	AT1G73690
AT1G73730	AT1G73740
AT1G74850	AT1G74860
AT1G75160	AT1G75170
AT1G75380	AT1G75388
AT1G75420	AT1G75430
AT1G75450	AT1G75460
AT1G75500	AT1G75510
AT1G76140	AT1G76150
AT1G76230	AT1G76240
AT1G76290	AT1G76300
AT1G76540	AT1G76550
AT1G76760	AT1G76770
AT1G77270	AT1G77280
AT1G77280	AT1G77290
AT1G77540	AT1G77550
AT1G77855	AT1G77860
AT1G78090	AT1G78100
AT1G78172	AT1G78180
AT1G78580	AT1G78590
AT1G78780	AT1G78790
AT1G79120	AT1G79130
AT1G79520	AT1G79530
AT1G79570	AT1G79580
AT1G79580	AT1G79590
AT1G79590	AT1G79600
AT1G80720	AT1G80730
AT1G80620	AT1G80630
AT1G80450	AT1G80460
AT1G80160	AT1G80170
AT3G01600	AT3G01610
AT3G02125	AT3G02130
AT3G02130	AT3G02140
AT3G02242	AT3G02250
AT3G02310	AT3G02320
AT3G02420	AT3G02430
AT3G02490	AT3G02493
AT3G02555	AT3G02560
AT3G02580	AT3G02590
AT3G02670	AT3G02680
AT3G03000	AT3G03010
AT3G03280	AT3G03290
AT3G03580	AT3G03590
AT3G03790	AT3G03800
AT3G04120	AT3G04130
AT3G04150	AT3G04160
AT3G04480	AT3G04490
AT3G04660	AT3G04670
AT3G04903	AT3G04910
AT3G05140	AT3G05150
AT3G05210	AT3G05220
AT3G05340	AT3G05345
AT3G05410	AT3G05420
AT3G05460	AT3G05470
AT3G05610	AT3G05620
AT3G05680	AT3G05685
AT3G05685	AT3G05690
AT3G06020	AT3G06030
AT3G06260	AT3G06270
AT3G06300	AT3G06310
AT3G06380	AT3G06390
AT3G06580	AT3G06590
AT3G06740	AT3G06750
AT3G06960	AT3G06970
AT3G07070	AT3G07080
AT3G07100	AT3G07110
AT3G07130	AT3G07140
AT3G07210	AT3G07220
AT3G07390	AT3G07400
AT3G07440	AT3G07450
AT3G07530	AT3G07540
AT3G07760	AT3G07770
AT3G07940	AT3G07950
AT3G08020	AT3G08030
AT3G08040	AT3G08490
AT3G08500	AT3G08505
AT3G08580	AT3G08590
AT3G08610	AT3G08620
AT3G08850	AT3G08860
AT3G08900	AT3G08910
AT3G09032	AT3G09035
AT3G09320	AT3G09330
AT3G09380	AT3G09390
AT3G09590	AT3G09600
AT3G10010	AT3G10020
AT3G10290	AT3G10300
AT3G10550	AT3G10560
AT3G10760	AT3G10770
AT3G10900	AT3G10910
AT3G11670	AT3G11680
AT3G11840	AT3G11850
AT3G11964	AT3G11980
AT3G12560	AT3G12570
AT3G13050	AT3G13060
AT3G13790	AT3G13800
AT3G13960	AT3G13970
AT3G14060	AT3G14067
AT3G14190	AT3G14200
AT3G14260	AT3G14270
AT3G14950	AT3G14960
AT3G15120	AT3G15130
AT3G15170	AT3G15180
AT3G15210	AT3G15220
AT3G15490	AT3G15500
AT3G15630	AT3G15640
AT3G15640	AT3G15650
AT3G15720	AT3G15730
AT3G15820	AT3G15830
AT3G15940	AT3G15950
AT3G16200	AT3G16210
AT3G16250	AT3G16260
AT3G16290	AT3G16300
AT3G16330	AT3G16340
AT3G16350	AT3G16360
AT3G17040	AT3G17060
AT3G17340	AT3G17350
AT3G17360	AT3G17365
AT3G17730	AT3G17740
AT3G17740	AT3G17750
AT3G17850	AT3G17860
AT3G17880	AT3G17890
AT3G18210	AT3G18215
AT3G18360	AT3G18370
AT3G18670	AT3G18680
AT3G18710	AT3G18715
AT3G19090	AT3G19100
AT3G19320	AT3G19330
AT3G19380	AT3G19390
AT3G19670	AT3G19680
AT3G19810	AT3G19820
AT3G19850	AT3G19860
AT3G19860	AT3G19870
AT3G19920	AT3G19930
AT3G19950	AT3G19960
AT3G20475	AT3G20480
AT3G20620	AT3G20630
AT3G20660	AT3G20670
AT3G20820	AT3G20830
AT3G21260	AT3G21270
AT3G21570	AT3G21580
AT3G21870	AT3G21880
AT3G22060	AT3G22070
AT3G22100	AT3G22104
AT3G22250	AT3G22260
AT3G22275	AT3G22290
AT3G22310	AT3G22320
AT3G22400	AT3G22410
AT3G22550	AT3G22560
AT3G22630	AT3G22640
AT3G22680	AT3G22690
AT3G22750	AT3G22760
AT3G22840	AT3G22845
AT3G23150	AT3G23160
AT3G23360	AT3G23370
AT3G23370	AT3G23380
AT3G23560	AT3G23570
AT3G23637	AT3G23640
AT3G23880	AT3G23890
AT3G24130	AT3G24140
AT3G24090	AT3G24093
AT3G24080	AT3G24090
AT3G23980	AT3G23990
AT3G24320	AT3G24330
AT3G24450	AT3G24460
AT3G24730	AT3G24740
AT3G24830	AT3G24840
AT3G25170	AT3G25180
AT3G25290	AT3G25400
AT2G04235	AT2G04240
AT2G04240	AT2G04270
AT2G04520	AT2G04530
AT2G04560	AT2G04570
AT2G05530	AT2G05540
AT2G05810	AT2G05830
AT2G05900	AT2G05910
AT2G05920	AT2G05940
AT2G06000	AT2G06005
AT2G13570	AT2G13600
AT2G13810	AT2G13820
AT2G14750	AT2G14760
AT2G14960	AT2G15000
AT2G15560	AT2G15570
AT2G15730	AT2G15740
AT2G15860	AT2G15880
AT2G20180	AT2G20190
AT2G20100	AT2G20110
AT2G20080	AT2G20100
AT2G20010	AT2G20020
AT2G20000	AT2G20010
AT2G19970	AT2G19980
AT2G19790	AT2G19800
AT2G19770	AT2G19780
AT2G19590	AT2G19600
AT2G16650	AT2G16660
AT2G16710	AT2G16720
AT2G16740	AT2G16750
AT2G16750	AT2G16760
AT2G17090	AT2G17110
AT2G17110	AT2G17120
AT2G17290	AT2G17300
AT2G17480	AT2G17500
AT2G17520	AT2G17525
AT2G17670	AT2G17680
AT2G17890	AT2G17900
AT2G17940	AT2G17950
AT2G18020	AT2G18030
AT2G18040	AT2G18050
AT2G18150	AT2G18160
AT2G18230	AT2G18240
AT2G18370	AT2G18380
AT2G18510	AT2G18520
AT2G18570	AT2G18590
AT2G18640	AT2G18650
AT2G18670	AT2G18680
AT2G16370	AT2G16380
AT2G16430	AT2G16440
AT2G18950	AT2G18960
AT2G20562	AT2G20570
AT2G20670	AT2G20680
AT2G20720	AT2G20725
AT2G21300	AT2G21320
AT2G21380	AT2G21385
AT2G21480	AT2G21490
AT2G21500	AT2G21510
AT2G21900	AT2G21910
AT2G22122	AT2G22125
AT2G22170	AT2G22180
AT2G22190	AT2G22200
AT2G22370	AT2G22400
AT2G22490	AT2G22500
AT2G22540	AT2G22560
AT2G22795	AT2G22800
AT2G22860	AT2G22870
AT2G23000	AT2G23010
AT2G23067	AT2G23070
AT2G23090	AT2G23093
AT2G23420	AT2G23430
AT2G23430	AT2G23440
AT2G23440	AT2G23450
AT2G23470	AT2G23510
AT2G23660	AT2G23670
AT2G23700	AT2G23740
AT2G23755	AT2G23760
AT2G23810	AT2G23820
AT2G24030	AT2G24040
AT2G24100	AT2G24120
AT2G24120	AT2G24130
AT2G24150	AT2G24170
AT2G24170	AT2G24180
AT2G24260	AT2G24270
AT2G24270	AT2G24280
AT2G24360	AT2G24370
AT2G24390	AT2G24395
AT2G24530	AT2G24540
AT2G24570	AT2G24580
AT2G24762	AT2G24765
AT2G25260	AT2G25270
AT2G25420	AT2G25430
AT2G25620	AT2G25625
AT2G25737	AT2G25740
AT2G25770	AT2G25780
AT2G25790	AT2G25800
AT2G25890	AT2G25900
AT2G25920	AT2G25930
AT2G26050	AT2G26060
AT2G26060	AT2G26070
AT2G26200	AT2G26210
AT2G26280	AT2G26290
AT2G26450	AT2G26460
AT2G26460	AT2G26470
AT2G26520	AT2G26530
AT2G26580	AT2G26590
AT2G26660	AT2G26670
AT2G26670	AT2G26680
AT2G26730	AT2G26740
AT2G26760	AT2G26770
AT2G26830	AT2G26840
AT2G26890	AT2G26900
AT2G26900	AT2G26910
AT2G27040	AT2G27050
AT2G27090	AT2G27100
AT2G27200	AT2G27210
AT2G27260	AT2G27270
AT2G28470	AT2G28480
AT2G28315	AT2G28320
AT2G28180	AT2G28190
AT2G28130	AT2G28140
AT2G28050	AT2G28060
AT2G27960	AT2G27970
AT2G27950	AT2G27960
AT2G27920	AT2G27930
AT2G28520	AT2G28540
AT2G28630	AT2G28640
AT2G28680	AT2G28690
AT2G28800	AT2G28810
AT2G28880	AT2G28890
AT2G28890	AT2G28900
AT2G28920	AT2G28930
AT2G28940	AT2G28950
AT2G29210	AT2G29220
AT2G29490	AT2G29500
AT2G29680	AT2G29690
AT2G29730	AT2G29740
AT2G29995	AT2G30000
AT2G30120	AT2G30130
AT2G30240	AT2G30250
AT2G30290	AT2G30300
AT2G31060	AT2G31070
AT2G31070	AT2G31081
AT2G31360	AT2G31370
AT2G31680	AT2G31690
AT2G31945	AT2G31953
AT2G32080	AT2G32090
AT2G32500	AT2G32510
AT2G33180	AT2G33190
AT2G33280	AT2G33290
AT2G33385	AT2G33390
AT2G33790	AT2G33793
AT2G33800	AT2G33810
AT2G35000	AT2G35010
AT2G35155	AT2G35160
AT2G35170	AT2G35190
AT2G35230	AT2G35240
AT2G35240	AT2G35250
AT2G35612	AT2G35615
AT2G35736	AT2G35740
AT2G35940	AT2G35950
AT2G36305	AT2G36310
AT2G36320	AT2G36325
AT2G36490	AT2G36500
AT2G37010	AT2G37020
AT2G37230	AT2G37240
AT2G37370	AT2G37380
AT2G37650	AT2G37660
AT2G37700	AT2G37710
AT2G37940	AT2G37950
AT2G37980	AT2G37990
AT2G38020	AT2G38025
AT2G38120	AT2G38130
AT2G38310	AT2G38320
AT2G38320	AT2G38330
AT2G38480	AT2G38490
AT2G38490	AT2G38500
AT2G38680	AT2G38690
AT2G38840	AT2G38860
AT2G38910	AT2G38920
AT2G39010	AT2G39020
AT2G39200	AT2G39210
AT2G39290	AT2G39300
AT2G39490	AT2G39500
AT2G39705	AT2G39710
AT2G39760	AT2G39770
AT2G39990	AT2G40000
AT2G40316	AT2G40320
AT2G40410	AT2G40420
AT2G40600	AT2G40610
AT2G41310	AT2G41330
AT2G41370	AT2G41380
AT2G41510	AT2G41520
AT2G41620	AT2G41630
AT2G41790	AT2G41800
AT2G42360	AT2G42370
AT2G42380	AT2G42390
AT2G42430	AT2G42440
AT2G42440	AT2G42450
AT2G42590	AT2G42600
AT2G42690	AT2G42700
AT2G43050	AT2G43060
AT2G43100	AT2G43110
AT2G43390	AT2G43400
AT2G43490	AT2G43500
AT2G43500	AT2G43510
AT2G43560	AT2G43570
AT2G43570	AT2G43580
AT2G43590	AT2G43600
AT2G43700	AT2G43710
AT2G43720	AT2G43730
AT2G44140	AT2G44150
AT2G44180	AT2G44190
AT2G44310	AT2G44330
AT2G44330	AT2G44340
AT2G44410	AT2G44420
AT2G44640	AT2G44650
AT2G44670	AT2G44680
AT2G44800	AT2G44810
AT2G44830	AT2G44840
AT2G44840	AT2G44850
AT2G44900	AT2G44910
AT2G45220	AT2G45240
AT2G45340	AT2G45350
AT2G45510	AT2G45520
AT2G45770	AT2G45790
AT2G45970	AT2G45980
AT2G46060	AT2G46070
AT2G46470	AT2G46480
AT2G46480	AT2G46490
AT2G46680	AT2G46690
AT2G47900	AT2G47910
AT2G48030	AT2G48060
AT2G48080	AT2G48090
AT2G01420	AT2G01430
AT2G01470	AT2G01480
AT2G01560	AT2G01570
AT2G01570	AT2G01580
AT2G01610	AT2G01620
AT2G01740	AT2G01750
AT2G01970	AT2G01980
AT2G02070	AT2G02080
AT2G02860	AT2G02870
AT2G03380	AT2G03390
AT2G03670	AT2G03680
AT2G03830	AT2G03840
AT3G25655	AT3G25660
AT3G25800	AT3G25805
AT3G25882	AT3G25890
AT3G25890	AT3G25900
AT3G26090	AT3G26100
AT3G26120	AT3G26125
AT3G26160	AT3G26170
AT3G26330	AT3G26340
AT3G26390	AT3G26400
AT3G26420	AT3G26430
AT3G26430	AT3G26440
AT3G26580	AT3G26590
AT3G26680	AT3G26690
AT3G26710	AT3G26720
AT3G26750	AT3G26760
AT3G26782	AT3G26790
AT3G27050	AT3G27060
AT3G27160	AT3G27170
AT3G27180	AT3G27190
AT3G27210	AT3G27220
AT3G27220	AT3G27230
AT3G27250	AT3G27260
AT3G27280	AT3G27290
AT3G27310	AT3G27320
AT3G27320	AT3G27325
AT3G27340	AT3G27350
AT3G27390	AT3G27400
AT3G27860	AT3G27870
AT3G27870	AT3G27880
AT3G27880	AT3G27890
AT3G27950	AT3G27960
AT3G28030	AT3G28040
AT3G28040	AT3G28050
AT3G28340	AT3G28345
AT3G28830	AT3G28840
AT3G29152	AT3G29160
AT3G29270	AT3G29280
AT3G29290	AT3G29300
AT3G29340	AT3G29350
AT3G29380	AT3G29385
AT3G43220	AT3G43230
AT3G43910	AT3G43920
AT3G44020	AT3G44050
AT3G44100	AT3G44110
AT3G44350	AT3G44370
AT3G44540	AT3G44550
AT3G44716	AT3G44718
AT3G44730	AT3G44735
AT3G45230	AT3G45240
AT3G45600	AT3G45610
AT3G45770	AT3G45780
AT3G46070	AT3G46080
AT3G46560	AT3G46570
AT3G46590	AT3G46600
AT3G46780	AT3G46790
AT3G46820	AT3G46830
AT3G47370	AT3G47380
AT3G47470	AT3G47480
AT3G47790	AT3G47800
AT3G48030	AT3G48040
AT3G48250	AT3G48260
AT3G48430	AT3G48440
AT3G48480	AT3G48490
AT3G48660	AT3G48670
AT3G48740	AT3G48750
AT3G48890	AT3G48900
AT3G49250	AT3G49260
AT3G49307	AT3G49310
AT3G49480	AT3G49490
AT3G49540	AT3G49550
AT3G49750	AT3G49760
AT3G49810	AT3G49820
AT3G50220	AT3G50230
AT3G50300	AT3G50310
AT3G50350	AT3G50360
AT3G50420	AT3G50430
AT3G50560	AT3G50570
AT3G50820	AT3G50830
AT3G51250	AT3G51260
AT3G51800	AT3G51810
AT3G51860	AT3G51870
AT3G51920	AT3G51930
AT3G51940	AT3G51950
AT3G52050	AT3G52060
AT3G52280	AT3G52290
AT3G52370	AT3G52380
AT3G52460	AT3G52470
AT3G52470	AT3G52480
AT3G52740	AT3G52750
AT3G52780	AT3G52790
AT3G53410	AT3G53420
AT3G53590	AT3G53600
AT3G53950	AT3G53960
AT3G54030	AT3G54040
AT3G54130	AT3G54140
AT3G54350	AT3G54360
AT3G54530	AT3G54540
AT3G54840	AT3G54850
AT3G55330	AT3G55340
AT3G56080	AT3G56090
AT3G56140	AT3G56150
AT3G56270	AT3G56290
AT3G56430	AT3G56440
AT3G56480	AT3G56490
AT3G56630	AT3G56640
AT3G56870	AT3G56880
AT3G57030	AT3G57040
AT3G57420	AT3G57430
AT3G57680	AT3G57690
AT3G57790	AT3G57800
AT3G57810	AT3G57830
AT3G58010	AT3G58020
AT3G58150	AT3G58160
AT3G58180	AT3G58190
AT3G58230	AT3G58240
AT3G58680	AT3G58690
AT3G58790	AT3G58800
AT3G59400	AT3G59410
AT3G59630	AT3G59640
AT3G59640	AT3G59650
AT3G59780	AT3G59790
AT3G59810	AT3G59820
AT3G59870	AT3G59880
AT3G59880	AT3G59890
AT3G60100	AT3G60110
AT3G60110	AT3G60120
AT3G60390	AT3G60400
AT3G60470	AT3G60480
AT3G60500	AT3G60510
AT3G60540	AT3G60550
AT3G60580	AT3G60590
AT3G60730	AT3G60740
AT3G61370	AT3G61380
AT3G61580	AT3G61590
AT3G61690	AT3G61700
AT3G61700	AT3G61710
AT3G61970	AT3G61980
AT3G62130	AT3G62140
AT3G62650	AT3G62660
AT3G63110	AT3G63120
AT3G63240	AT3G63250
AT3G63320	AT3G63340
AT5G01740	AT5G01750
AT5G01650	AT5G01660
AT5G01420	AT5G01430
AT5G01340	AT5G01350
AT5G01100	AT5G01110
AT5G02100	AT5G02110
AT5G02220	AT5G02230
AT5G02240	AT5G02250
AT5G02420	AT5G02430
AT5G02470	AT5G02480
AT5G02510	AT5G02520
AT5G02870	AT5G02880
AT5G03310	AT5G03320
AT5G03550	AT5G03555
AT5G03790	AT5G03795
AT5G03860	AT5G03870
AT5G03930	AT5G03940
AT5G04060	AT5G04070
AT5G04480	AT5G04490
AT5G04500	AT5G04510
AT5G04520	AT5G04530
AT5G04550	AT5G04560
AT5G04810	AT5G04820
AT5G04840	AT5G04850
AT5G04870	AT5G04885
AT5G04950	AT5G04960
AT5G05080	AT5G05090
AT5G05140	AT5G05150
AT5G05440	AT5G05450
AT5G05560	AT5G05570
AT5G05680	AT5G05690
AT5G05820	AT5G05830
AT5G06120	AT5G06130
AT5G06320	AT5G06330
AT5G06330	AT5G06340
AT5G06340	AT5G06350
AT5G06530	AT5G06540
AT5G06700	AT5G06710
AT5G07170	AT5G07180
AT5G07230	AT5G07240
AT5G07680	AT5G07690
AT5G07930	AT5G07940
AT5G08000	AT5G08010
AT5G08120	AT5G08130
AT5G08315	AT5G08320
AT5G08490	AT5G08500
AT5G08510	AT5G08520
AT5G08550	AT5G08560
AT5G09610	AT5G09620
AT5G10100	AT5G10110
AT5G10110	AT5G10120
AT5G10690	AT5G10695
AT5G11110	AT5G11130
AT5G11220	AT5G11230
AT5G11580	AT5G11590
AT5G11700	AT5G11710
AT5G11840	AT5G11850
AT5G11940	AT5G11950
AT5G11950	AT5G11960
AT5G12150	AT5G12170
AT5G12170	AT5G12180
AT5G12240	AT5G12250
AT5G12860	AT5G12870
AT5G12940	AT5G12950
AT5G13000	AT5G13010
AT5G13050	AT5G13060
AT5G13170	AT5G13180
AT5G13290	AT5G13300
AT5G13380	AT5G13390
AT5G13810	AT5G13820
AT5G14140	AT5G14150
AT5G14180	AT5G14200
AT5G14240	AT5G14250
AT5G14390	AT5G14400
AT5G14400	AT5G14410
AT5G14420	AT5G14430
AT5G14480	AT5G14490
AT5G14610	AT5G14620
AT5G14750	AT5G14760
AT5G15300	AT5G15310
AT5G15520	AT5G15530
AT5G15980	AT5G16000
AT5G16120	AT5G16130
AT5G16210	AT5G16220
AT5G16540	AT5G16550
AT5G16800	AT5G16810
AT5G17270	AT5G17280
AT5G17700	AT5G17710
AT5G17710	AT5G17720
AT5G17850	AT5G17860
AT5G18200	AT5G18210
AT5G18260	AT5G18270
AT5G18520	AT5G18525
AT5G18560	AT5G18570
AT5G19040	AT5G19050
AT5G19070	AT5G19080
AT5G19080	AT5G19090
AT5G19090	AT5G19100
AT5G19760	AT5G19770
AT5G20010	AT5G20020
AT5G20410	AT5G20420
AT5G20520	AT5G20540
AT5G20670	AT5G20680
AT5G21990	AT5G22000
AT5G22040	AT5G22050
AT5G22250	AT5G22260
AT5G22290	AT5G22300
AT5G22310	AT5G22320
AT5G22560	AT5G22570
AT5G22620	AT5G22630
AT5G22860	AT5G22870
AT5G22870	AT5G22875
AT5G23270	AT5G23280
AT5G23530	AT5G23535
AT5G23940	AT5G23950
AT5G24080	AT5G24090
AT5G24280	AT5G24290
AT5G24340	AT5G24350
AT5G24360	AT5G24370
AT5G24370	AT5G24380
AT5G24570	AT5G24580
AT5G24840	AT5G24850
AT5G24850	AT5G24860
AT5G25270	AT5G25280
AT5G25430	AT5G25440
AT5G25450	AT5G25460
AT5G25540	AT5G25550
AT5G25610	AT5G25620
AT5G26170	AT5G26180
AT5G26220	AT5G26230
AT5G27920	AT5G27930
AT5G27860	AT5G27870
AT5G27540	AT5G27550
AT5G27460	AT5G27470
AT5G27280	AT5G27290
AT5G27270	AT5G27280
AT5G27990	AT5G28000
AT5G28830	AT5G28840
AT4G06599	AT4G06634
AT4G08910	AT4G08920
AT4G08230	AT4G08240
AT4G08290	AT4G08300
AT4G08780	AT4G08790
AT4G09170	AT4G09180
AT4G09560	AT4G09570
AT4G09620	AT4G09630
AT4G09820	AT4G09830
AT4G09890	AT4G09900
AT4G10030	AT4G10040
AT4G10040	AT4G10050
AT4G10140	AT4G10150
AT4G10265	AT4G10270
AT4G10320	AT4G10330
AT4G10480	AT4G10490
AT4G10630	AT4G10640
AT4G11080	AT4G11090
AT4G11100	AT4G11110
AT4G11130	AT4G11140
AT4G11140	AT4G11150
AT4G11230	AT4G11240
AT4G11300	AT4G11310
AT4G11580	AT4G11590
AT4G11670	AT4G11680
AT4G11990	AT4G12000
AT4G12350	AT4G12360
AT4G12410	AT4G12420
AT4G12420	AT4G12430
AT4G12580	AT4G12590
AT4G04330	AT4G04340
AT4G04360	AT4G04370
AT4G04840	AT4G04850
AT4G04880	AT4G04885
AT4G04960	AT4G04970
AT4G03560	AT4G03565
AT4G03540	AT4G03550
AT4G03510	AT4G03520
AT4G03415	AT4G03420
AT4G03390	AT4G03400
AT4G02760	AT4G02770
AT4G02670	AT4G02680
AT4G02420	AT4G02425
AT4G02250	AT4G02260
AT4G02160	AT4G02170
AT4G02150	AT4G02160
AT4G02110	AT4G02120
AT4G01610	AT4G01630
AT4G01450	AT4G01460
AT4G01440	AT4G01450
AT4G01420	AT4G01430
AT4G01090	AT4G01100
AT4G00780	AT4G00800
AT4G00550	AT4G00560
AT4G00350	AT4G00355
AT4G00080	AT4G00090
AT4G38140	AT4G38150
AT4G38210	AT4G38220
AT4G38230	AT4G38240
AT4G38520	AT4G38530
AT4G38680	AT4G38690
AT4G38760	AT4G38770
AT4G38860	AT4G38870
AT4G39100	AT4G39110
AT4G39250	AT4G39260
AT4G39410	AT4G39420
AT4G39660	AT4G39670
AT4G39670	AT4G39675
AT4G39820	AT4G39830
AT4G39850	AT4G39860
AT4G39890	AT4G39900
AT4G39950	AT4G39952
AT4G37780	AT4G37790
AT4G37700	AT4G37710
AT4G37560	AT4G37580
AT4G37390	AT4G37400
AT4G37170	AT4G37180
AT4G36810	AT4G36820
AT4G36800	AT4G36810
AT4G36780	AT4G36790
AT4G36640	AT4G36650
AT4G36620	AT4G36630
AT4G36470	AT4G36480
AT4G36195	AT4G36210
AT4G35800	AT4G35810
AT4G35783	AT4G35785
AT4G35700	AT4G35710
AT4G35680	AT4G35690
AT4G35590	AT4G35600
AT4G35550	AT4G35560
AT4G35520	AT4G35530
AT4G35380	AT4G35390
AT4G35250	AT4G35260
AT4G35120	AT4G35130
AT4G34530	AT4G34540
AT4G34260	AT4G34265
AT4G34230	AT4G34240
AT4G34100	AT4G34110
AT4G33960	AT4G33970
AT4G33950	AT4G33960
AT4G33880	AT4G33890
AT4G33870	AT4G33880
AT4G33770	AT4G33780
AT4G33530	AT4G33540
AT4G33090	AT4G33100
AT4G33070	AT4G33080
AT4G32910	AT4G32915
AT4G32870	AT4G32880
AT4G32750	AT4G32760
AT4G32650	AT4G32660
AT4G32180	AT4G32190
AT4G31875	AT4G31880
AT4G31340	AT4G31350
AT4G30880	AT4G30890
AT4G30860	AT4G30870
AT4G30570	AT4G30580
AT4G30520	AT4G30530
AT4G30460	AT4G30470
AT4G30410	AT4G30420
AT4G29370	AT4G29380
AT4G29360	AT4G29370
AT4G29310	AT4G29330
AT4G28890	AT4G28910
AT4G28710	AT4G28720
AT4G28670	AT4G28680
AT4G28440	AT4G28450
AT4G28020	AT4G28025
AT4G27840	AT4G27850
AT4G27790	AT4G27800
AT4G27600	AT4G27610
AT4G27490	AT4G27500
AT4G27340	AT4G27350
AT4G27320	AT4G27330
AT4G27310	AT4G27320
AT4G26640	AT4G26650
AT4G26540	AT4G26550
AT4G25990	AT4G26000
AT4G25810	AT4G25820
AT4G25640	AT4G25650
AT4G25370	AT4G25380
AT4G24960	AT4G24970
AT4G24790	AT4G24800
AT4G24710	AT4G24730
AT4G24580	AT4G24590
AT4G24260	AT4G24265
AT4G23920	AT4G23930
AT4G23400	AT4G23410
AT4G23020	AT4G23030
AT4G22830	AT4G22840
AT4G22770	AT4G22780
AT4G22680	AT4G22690
AT4G22666	AT4G22670
AT4G22550	AT4G22560
AT4G22190	AT4G22200
AT4G22120	AT4G22130
AT4G21910	AT4G21920
AT4G21780	AT4G21790
AT4G21720	AT4G21740
AT4G21430	AT4G21440
AT4G20940	AT4G20960
AT4G20420	AT4G20430
AT4G20310	AT4G20320
AT4G20030	AT4G20040
AT4G19900	AT4G19905
AT4G19700	AT4G19710
AT4G19410	AT4G19420
AT4G19220	AT4G19230
AT4G19020	AT4G19030
AT4G19010	AT4G19020
AT4G18550	AT4G18570
AT4G18150	AT4G18160
AT4G18040	AT4G18050
AT4G17910	AT4G17920
AT4G17785	AT4G17790
AT4G17780	AT4G17785
AT4G17760	AT4G17770
AT4G17510	AT4G17520
AT4G17480	AT4G17483
AT4G17210	AT4G17215
AT4G17030	AT4G17040
AT4G16745	AT4G16750
AT4G16610	AT4G16620
AT4G16563	AT4G16566
AT4G16515	AT4G16520
AT4G16380	AT4G16390
AT4G16370	AT4G16380
AT4G16000	AT4G16008
AT4G15740	AT4G15750
AT4G15560	AT4G15563
AT4G15248	AT4G15250
AT4G15210	AT4G15215
AT4G14740	AT4G14746
AT4G14723	AT4G14730
AT4G14680	AT4G14690
AT4G14650	AT4G14660
AT4G14420	AT4G14430
AT4G14280	AT4G14290
AT4G14200	AT4G14210
AT4G14190	AT4G14200
AT4G14000	AT4G14010
AT4G13840	AT4G13850
AT4G13730	AT4G13750
AT4G13690	AT4G13700
AT4G13660	AT4G13670
AT4G13630	AT4G13640
AT4G13510	AT4G13520
AT5G32440	AT5G32450
AT5G33280	AT5G33290
AT5G35100	AT5G35110
AT5G35170	AT5G35180
AT5G35660	AT5G35670
AT5G35840	AT5G35870
AT5G35970	AT5G35980
AT5G36100	AT5G36110
AT5G36880	AT5G36890
AT5G36960	AT5G36970
AT5G37010	AT5G37020
AT5G37370	AT5G37380
AT5G37690	AT5G37710
AT5G37790	AT5G37800
AT5G37820	AT5G37830
AT5G42080	AT5G42090
AT5G41870	AT5G41880
AT5G41800	AT5G41810
AT5G41670	AT5G41680
AT5G41600	AT5G41610
AT5G41390	AT5G41400
AT5G41330	AT5G41340
AT5G41310	AT5G41315
AT5G40940	AT5G40950
AT5G40480	AT5G40490
AT5G40470	AT5G40480
AT5G40410	AT5G40420
AT5G40390	AT5G40400
AT5G40370	AT5G40380
AT5G40360	AT5G40370
AT5G40260	AT5G40270
AT5G39970	AT5G39980
AT5G39950	AT5G39960
AT5G39820	AT5G39830
AT5G39430	AT5G39440
AT5G39320	AT5G39330
AT5G38710	AT5G38720
AT5G38460	AT5G38470
AT5G38210	AT5G38220
AT5G38130	AT5G38140
AT5G47450	AT5G47455
AT5G47230	AT5G47240
AT5G47040	AT5G47050
AT5G47030	AT5G47040
AT5G46900	AT5G46910
AT5G46795	AT5G46800
AT5G46740	AT5G46750
AT5G46290	AT5G46295
AT5G46240	AT5G46250
AT5G46160	AT5G46170
AT5G45940	AT5G45950
AT5G45920	AT5G45930
AT5G45900	AT5G45910
AT5G45880	AT5G45890
AT5G45830	AT5G45840
AT5G45790	AT5G45800
AT5G45680	AT5G45690
AT5G45650	AT5G45660
AT5G45530	AT5G45540
AT5G45500	AT5G45510
AT5G45480	AT5G45490
AT5G45120	AT5G45130
AT5G44710	AT5G44720
AT5G44670	AT5G44680
AT5G44640	AT5G44650
AT5G44630	AT5G44635
AT5G44600	AT5G44610
AT5G44575	AT5G44578
AT5G44520	AT5G44530
AT5G44380	AT5G44390
AT5G44250	AT5G44260
AT5G44110	AT5G44120
AT5G44070	AT5G44080
AT5G43990	AT5G44000
AT5G43980	AT5G43990
AT5G43830	AT5G43840
AT5G43580	AT5G43590
AT5G43410	AT5G43420
AT5G43270	AT5G43280
AT5G43260	AT5G43270
AT5G43170	AT5G43175
AT5G43000	AT5G43010
AT5G42850	AT5G42860
AT5G42750	AT5G42760
AT5G42740	AT5G42750
AT5G42720	AT5G42740
AT5G42540	AT5G42560
AT5G42490	AT5G42500
AT5G42370	AT5G42380
AT5G42300	AT5G42310
AT5G42242	AT5G42250
AT5G42210	AT5G42220
AT5G42190	AT5G42200
AT5G42150	AT5G42170
AT5G42146	AT5G42150
AT5G47830	AT5G47840
AT5G48160	AT5G48170
AT5G48230	AT5G48240
AT5G48335	AT5G48340
AT5G48440	AT5G48450
AT5G48490	AT5G48500
AT5G48650	AT5G48655
AT5G48655	AT5G48657
AT5G48680	AT5G48690
AT5G48710	AT5G48720
AT5G48720	AT5G48730
AT5G48790	AT5G48800
AT5G48880	AT5G48890
AT5G48890	AT5G48900
AT5G49050	AT5G49060
AT5G49120	AT5G49130
AT5G49170	AT5G49180
AT5G49215	AT5G49220
AT5G49510	AT5G49520
AT5G49610	AT5G49620
AT5G49650	AT5G49660
AT5G49770	AT5G49780
AT5G49950	AT5G49960
AT5G50160	AT5G50170
AT5G50180	AT5G50200
AT5G50250	AT5G50260
AT5G50300	AT5G50310
AT5G50350	AT5G50360
AT5G50390	AT5G50400
AT5G50410	AT5G50420
AT5G50860	AT5G50870
AT5G50960	AT5G50970
AT5G51020	AT5G51030
AT5G51060	AT5G51070
AT5G51340	AT5G51350
AT5G51370	AT5G51380
AT5G51750	AT5G51760
AT5G52010	AT5G52020
AT5G52050	AT5G52060
AT5G52140	AT5G52150
AT5G52250	AT5G52260
AT5G52300	AT5G52310
AT5G52400	AT5G52410
AT5G52850	AT5G52860
AT5G52860	AT5G52870
AT5G53110	AT5G53120
AT5G53190	AT5G53200
AT5G53280	AT5G53290
AT5G53510	AT5G53520
AT5G53750	AT5G53760
AT5G53820	AT5G53830
AT5G53910	AT5G53920
AT5G53940	AT5G53950
AT5G54140	AT5G54145
AT5G54220	AT5G54225
AT5G54225	AT5G54230
AT5G54230	AT5G54240
AT5G54240	AT5G54250
AT5G54380	AT5G54390
AT5G54510	AT5G54520
AT5G55090	AT5G55100
AT5G55160	AT5G55170
AT5G55180	AT5G55190
AT5G55610	AT5G55620
AT5G55960	AT5G55970
AT5G55990	AT5G56000
AT5G56100	AT5G56110
AT5G56290	AT5G56300
AT5G56450	AT5G56452
AT5G57090	AT5G57100
AT5G57100	AT5G57110
AT5G57160	AT5G57170
AT5G57190	AT5G57200
AT5G57330	AT5G57340
AT5G57900	AT5G57910
AT5G57930	AT5G57940
AT5G58350	AT5G58360
AT5G58360	AT5G58370
AT5G58460	AT5G58470
AT5G58920	AT5G58930
AT5G59030	AT5G59040
AT5G59480	AT5G59490
AT5G59770	AT5G59780
AT5G59780	AT5G59790
AT5G59990	AT5G60000
AT5G60100	AT5G60110
AT5G60110	AT5G60120
AT5G60800	AT5G60805
AT5G60970	AT5G60980
AT5G60990	AT5G61000
AT5G61120	AT5G61130
AT5G61510	AT5G61520
AT5G61560	AT5G61570
AT5G61960	AT5G61970
AT5G62030	AT5G62040
AT5G62350	AT5G62360
AT5G62410	AT5G62420
AT5G62440	AT5G62460
AT5G62880	AT5G62890
AT5G62890	AT5G62900
AT5G63070	AT5G63080
AT5G63135	AT5G63140
AT5G63510	AT5G63520
AT5G63910	AT5G63920
AT5G64070	AT5G64080
AT5G64250	AT5G64260
AT5G64310	AT5G64320
AT5G64410	AT5G64420
AT5G64500	AT5G64510
AT5G64560	AT5G64570
AT5G64680	AT5G64690
AT5G65330	AT5G65340
AT5G65440	AT5G65450
AT5G65710	AT5G65720
AT5G67480	AT5G67490
AT5G67370	AT5G67380
AT5G67180	AT5G67190
AT5G67160	AT5G67170
AT5G67090	AT5G67100
AT5G66960	AT5G66970
AT5G66920	AT5G66930
AT5G66450	AT5G66460
AT5G66300	AT5G66310
AT4G35750	AT4G35760
AT5G41370	AT5G41380
AT2G45650	AT2G45660
AT4G37460	AT4G37470
AT2G16405	AT2G16430
AT3G04740	AT3G04750
AT5G26740	AT5G26742
AT1G56560	AT1G56570
AT4G21500	AT4G21510
AT3G03690	AT3G03700
AT5G17920	AT5G17930
AT3G20560	AT3G20570
AT5G48470	AT5G48480
AT1G67170	AT1G67180
AT2G30395	AT2G30400
AT1G70660	AT1G70670
AT5G10150	AT5G10160
AT1G74660	AT1G74670
AT1G12260	AT1G12270
AT2G37500	AT2G37510
AT5G02310	AT5G02320
AT5G59410	AT5G59420
AT5G13830	AT5G13840
AT5G02120	AT5G02130
AT2G34450	AT2G34460
AT5G13210	AT5G13220
AT5G07350	AT5G07360
AT1G43890	AT1G43900
AT4G34950	AT4G34960
AT4G31590	AT4G31600
AT4G31540	AT4G31550
AT3G07170	AT3G07180
AT1G53270	AT1G53280
AT1G06230	AT1G06240
AT4G10920	AT4G10925
AT1G01290	AT1G01300
AT5G53440	AT5G53450
AT1G21010	AT1G21050
AT2G33620	AT2G33630
AT5G19060	AT5G19070
AT3G23580	AT3G23590
AT1G51550	AT1G51560
AT5G11030	AT5G11040
AT5G23290	AT5G23300
AT5G23190	AT5G23200
AT3G19830	AT3G19840
AT3G02710	AT3G02720
AT3G54110	AT3G54120
AT4G37870	AT4G37880
AT5G20270	AT5G20280
AT2G22560	AT2G22570
AT1G79340	AT1G79350
AT4G28740	AT4G28750
AT2G33350	AT2G33360
AT2G21050	AT2G21060
AT2G16630	AT2G16640
AT3G03210	AT3G03220
AT5G17300	AT5G17310
AT5G65970	AT5G65980
AT2G47760	AT2G47770
AT3G13170	AT3G13175
AT4G17100	AT4G17140
AT3G03090	AT3G03100
AT1G64970	AT1G64980
AT4G24780	AT4G24790
AT3G48425	AT3G48430
AT3G26370	AT3G26380
AT5G52910	AT5G52920
AT5G63800	AT5G63810
AT5G55530	AT5G55540
AT4G32890	AT4G32900
AT5G27470	AT5G27490
AT4G03100	AT4G03110
AT4G15780	AT4G15790
AT5G66760	AT5G66770
AT4G34450	AT4G34460
AT2G01680	AT2G01690
AT5G56170	AT5G56180
AT1G05190	AT1G05200
AT2G35100	AT2G35110
AT5G19820	AT5G19830
AT5G53850	AT5G53860
AT2G45270	AT2G45280
AT1G80030	AT1G80040
AT4G03270	AT4G03280
AT3G54190	AT3G54200
AT3G54180	AT3G54190
AT4G32300	AT4G32320
AT2G02750	AT2G02760
AT1G71760	AT1G71770
AT1G71750	AT1G71760
AT1G68450	AT1G68460
AT3G49870	AT3G49880
AT5G55570	AT5G55580
AT3G59030	AT3G59040
AT2G34620	AT2G34630
AT5G46180	AT5G46190
AT1G33430	AT1G33440
AT3G56850	AT3G56860
AT2G28190	AT2G28200
AT2G01270	AT2G01275
AT5G03070	AT5G03080
AT4G29000	AT4G29010
AT4G32551	AT4G32560
AT1G53750	AT1G53760
AT1G71960	AT1G71970
AT4G24610	AT4G24620
AT2G35320	AT2G35330
AT5G25160	AT5G25170
AT5G05500	AT5G05510
AT4G23840	AT4G23850
AT5G67470	AT5G67480
AT5G66860	AT5G66870
AT1G73340	AT1G73350
AT1G14780	AT1G14790
AT5G53920	AT5G53930
AT2G18030	AT2G18040
AT1G19870	AT1G19880
AT5G42760	AT5G42765
AT5G22820	AT5G22830
AT4G28220	AT4G28230
AT3G13330	AT3G13340
AT1G49880	AT1G49890
AT2G42110	AT2G42120
AT1G01030	AT1G01040
AT5G59900	AT5G59910
AT2G41475	AT2G41480
AT4G23740	AT4G23750
AT4G23750	AT4G23760
AT3G56930	AT3G56940
AT5G14540	AT5G14550
AT3G12670	AT3G12680
AT3G58630	AT3G58640
AT1G27050	AT1G27060
AT3G46970	AT3G46980
AT5G47110	AT5G47120
AT1G78010	AT1G78020
AT1G68650	AT1G68660
AT2G06040	AT2G06050
AT3G20240	AT3G20250
AT3G19895	AT3G19900
AT2G30580	AT2G30590
AT5G10190	AT5G10200
AT5G23040	AT5G23050
AT4G34940	AT4G34950
AT5G14220	AT5G14230
AT4G39770	AT4G39780
AT4G39990	AT4G40000
AT4G37420	AT4G37430
AT4G35220	AT4G35230
AT4G34240	AT4G34250
AT4G33790	AT4G33800
AT4G32700	AT4G32710
AT4G32670	AT4G32680
AT4G32610	AT4G32620
AT4G28630	AT4G28640
AT4G18010	AT4G18020
AT4G18020	AT4G18030
AT4G18800	AT4G18810
AT4G22000	AT4G22010
AT4G22310	AT4G22320
AT4G22970	AT4G22980
AT4G23850	AT4G23860
AT4G23930	AT4G23940
AT4G24015	AT4G24020
AT4G24265	AT4G24270
AT4G25170	AT4G25180
AT4G26080	AT4G26090
AT4G26090	AT4G26100
AT4G26120	AT4G26130
AT4G26160	AT4G26170
AT4G26220	AT4G26230
AT4G26270	AT4G26280
AT4G26410	AT4G26420
AT4G27170	AT4G27180
AT4G27180	AT4G27190
AT4G27940	AT4G27950
AT4G16640	AT4G16650
AT4G16490	AT4G16500
AT4G16120	AT4G16130
AT4G14720	AT4G14723
AT3G44880	AT3G44890
AT3G48550	AT3G48560
AT3G49350	AT3G49360
AT3G50070	AT3G50080
AT1G59580	AT1G59590
AT1G59740	AT1G59750
AT1G59890	AT1G59900
AT1G60610	AT1G60620
AT1G60990	AT1G60995
AT1G61500	AT1G61520
AT1G61580	AT1G61590
AT1G61660	AT1G61667
AT1G61690	AT1G61700
AT5G51740	AT5G51750
AT5G51510	AT5G51520
AT3G23230	AT3G23240
AT3G22830	AT3G22840
AT3G21550	AT3G21560
AT3G19540	AT3G19550
AT3G18350	AT3G18360
AT3G18180	AT3G18190
AT3G17460	AT3G17465
AT3G16830	AT3G16840
AT5G38520	AT5G38530
AT5G10840	AT5G10860
AT5G07920	AT5G07930
AT5G11980	AT5G11990
AT5G13190	AT5G13200
AT5G15150	AT5G15160
AT5G15540	AT5G15550
AT5G16550	AT5G16560
AT5G19100	AT5G19110
AT5G21130	AT5G21140
AT3G46010	AT3G46020
AT5G59760	AT5G59770
AT5G59550	AT5G59560
AT5G58830	AT5G58840
AT5G58070	AT5G58080
AT5G55920	AT5G55930
AT5G53780	AT5G53790
AT5G53290	AT5G53300
AT5G51800	AT5G51810
AT1G65440	AT1G65450
AT1G65610	AT1G65620
AT1G65820	AT1G65840
AT1G66190	AT1G66200
AT1G67070	AT1G67080
AT1G68790	AT1G68795
AT1G72230	AT1G72240
AT1G76800	AT1G76810
AT1G79540	AT1G79550
AT1G80120	AT1G80130
AT4G11780	AT4G11790
AT4G11150	AT4G11160
AT4G11010	AT4G11020
AT5G46280	AT5G46290
AT5G46590	AT5G46600
AT2G01690	AT2G01710
AT2G01590	AT2G01600
AT2G01480	AT2G01490
AT3G28500	AT3G28510
AT3G25905	AT3G25910
AT3G06145	AT3G06150
AT3G06200	AT3G06210
AT5G24160	AT5G24165
AT5G62865	AT5G62880
AT3G03320	AT3G03330
AT3G04000	AT3G04010
AT5G64230	AT5G64240
AT5G08060	AT5G08070
AT5G16760	AT5G16770
AT5G18010	AT5G18020
AT5G18410	AT5G18420
AT5G22930	AT5G22940
AT5G60335	AT5G60340
AT5G57030	AT5G57035
AT5G52660	AT5G52670
AT5G52110	AT5G52120
AT2G30320	AT2G30330
AT2G33830	AT2G33835
AT2G37770	AT2G37780
AT5G50310	AT5G50320
AT5G50370	AT5G50375
AT4G08500	AT4G08510
AT4G09020	AT4G09030
AT4G04340	AT4G04350
AT1G80960	AT1G80970
AT3G04600	AT3G04610
AT3G07860	AT3G07870
AT3G08840	AT3G08850
AT2G15690	AT2G15695
AT5G61450	AT5G61460
AT5G61460	AT5G61470
AT5G61520	AT5G61530
AT5G61680	AT5G61690
AT3G51850	AT3G51860
AT4G17718	AT4G17720
AT4G23720	AT4G23730
AT4G25030	AT4G25040
AT4G25315	AT4G25320
AT4G26010	AT4G26020
AT4G27070	AT4G27080
AT4G27160	AT4G27170
AT4G27640	AT4G27650
AT4G30160	AT4G30170
AT4G30560	AT4G30570
AT4G31560	AT4G31570
AT4G33970	AT4G33980
AT4G35090	AT4G35100
AT4G36820	AT4G36830
AT4G37580	AT4G37590
AT3G61460	AT3G61470
AT3G58580	AT3G58590
AT3G55430	AT3G55440
AT3G53770	AT3G53780
AT4G13720	AT4G13730
AT4G13550	AT4G13560
AT4G13350	AT4G13360
AT4G12900	AT4G12910
AT5G37570	AT5G37590
AT5G37590	AT5G37600
AT5G38470	AT5G38480
AT5G38830	AT5G38840
AT5G39240	AT5G39250
AT5G39650	AT5G39660
AT2G04690	AT2G04700
AT5G40530	AT5G40540
AT5G40620	AT5G40630
AT5G41050	AT5G41060
AT2G22360	AT2G22370
AT2G22460	AT2G22470
AT2G22730	AT2G22740
AT2G22740	AT2G22750
AT2G22750	AT2G22760
AT2G22770	AT2G22780
AT2G23690	AT2G23700
AT2G24480	AT2G24490
AT2G27210	AT2G27220
AT5G51170	AT5G51180
AT2G28510	AT2G28520
AT2G28610	AT2G28620
AT2G29660	AT2G29670
AT2G30970	AT2G30980
AT2G31085	AT2G31090
AT2G32520	AT2G32530
AT2G33480	AT2G33490
AT2G35900	AT2G35910
AT2G36090	AT2G36100
AT2G41850	AT2G41860
AT2G41890	AT2G41900
AT2G42760	AT2G42770
AT2G43540	AT2G43550
AT2G45050	AT2G45060
AT2G46940	AT2G46950
AT2G46210	AT2G46220
AT2G41720	AT2G41730
AT2G44810	AT2G44820
AT2G45820	AT2G45830
AT2G39890	AT2G39900
AT2G39700	AT2G39705
AT2G37280	AT2G37290
AT2G35530	AT2G35540
AT2G35380	AT2G35390
AT2G34925	AT2G34930
AT2G34357	AT2G34360
AT2G33710	AT2G33720
AT2G33050	AT2G33060
AT2G32920	AT2G32930
AT2G32890	AT2G32900
AT2G30170	AT2G30200
AT2G29970	AT2G29980
AT2G29890	AT2G29900
AT1G10340	AT1G10350
AT1G51680	AT1G51690
AT1G50890	AT1G50900
AT1G44100	AT1G44110
AT1G32180	AT1G32190
AT1G32090	AT1G32100
AT3G21690	AT3G21700
AT3G20870	AT3G20880
AT3G20830	AT3G20840
AT3G20640	AT3G20650
AT3G20450	AT3G20460
AT3G20340	AT3G20350
AT3G20270	AT3G20280
AT3G20260	AT3G20270
AT3G19990	AT3G20000
AT3G18840	AT3G18850
AT3G18020	AT3G18030
AT3G17910	AT3G17920
AT3G17820	AT3G17830
AT3G17510	AT3G17520
AT3G17230	AT3G17240
AT3G15470	AT3G15480
AT3G14690	AT3G14700
AT3G14230	AT3G14240
AT3G14225	AT3G14230
AT3G13490	AT3G13500
AT3G11960	AT3G11964
AT3G11170	AT3G11180
AT3G10980	AT3G10985
AT3G09370	AT3G09380
AT3G05570	AT3G05580
AT3G04960	AT3G04970
AT1G55820	AT1G55830
AT1G55580	AT1G55590
AT1G54030	AT1G54040
AT1G53760	AT1G53770
AT1G53510	AT1G53520
AT1G52980	AT1G52990
AT1G50300	AT1G50310
AT1G49630	AT1G49640
AT1G48570	AT1G48580
AT1G08060	AT1G08065
AT1G08065	AT1G08070
AT1G09030	AT1G09040
AT1G09370	AT1G09380
AT1G09570	AT1G09575
AT1G10500	AT1G10510
AT1G10570	AT1G10580
AT1G11320	AT1G11330
AT1G11730	AT1G11740
AT1G12310	AT1G12320
AT1G11915	AT1G11920
AT1G13970	AT1G13980
AT3G52790	AT3G52800
AT1G15270	AT1G15280
AT1G15350	AT1G15360
AT1G15550	AT1G15570
AT1G16370	AT1G16380
AT1G16920	AT1G16930
AT1G17480	AT1G17490
AT1G18150	AT1G18160
AT1G18400	AT1G18410
AT1G18590	AT1G18600
AT1G19835	AT1G19840
AT1G20530	AT1G20540
AT1G21090	AT1G21100
[truncated: 3,489 more rows]
