# Supplementary material for: Intrachromosomal colocalization strengthens co-expression, co-modification and evolutionary conservation of neighboring genes
Source: BMC Genomics. 2018 Jun 13;19:455. doi: 10.1186/s12864-018-4844-1 (PMC6000932; doi:10.1186/s12864-018-4844-1)
Supplement: Supplementary file 15 — Table S9. Contians 268 serine and phosphatases enriched common genes. (XLSX 11 kb) [file 12864_2018_4844_MOESM15_ESM.xlsx]

## Sheet: Sheet1
268 serine and phosphatases enriched common genes
AT3G16170
AT3G17020
AT3G09060
AT1G15760
AT1G32860
AT1G53820
AT1G73250
AT3G02555
AT3G06430
AT3G07070
AT3G17570
AT3G17850
AT3G22630
AT3G23150
AT2G15560
AT2G18670
AT2G21300
AT2G22125
AT2G23755
AT2G44640
AT3G26430
AT3G29340
AT3G48890
AT3G51940
AT5G03310
AT5G05140
AT5G06700
AT5G08120
AT5G19760
AT5G25540
AT4G02730
AT4G39250
AT4G27490
AT4G17785
AT4G16745
AT5G37010
AT5G43400
AT5G52300
AT5G55610
AT5G59770
AT3G20560
AT5G53440
AT3G03090
AT3G54190
AT3G19895
AT4G18800
AT5G11980
AT5G16550
AT3G06145
AT3G05570
AT3G44610
AT3G51290
AT3G61270
AT3G60440
AT2G17020
AT3G48410
AT3G47810
AT3G23600
AT3G19130
AT3G58730
AT2G33310
AT5G20980
AT5G20400
AT2G23770
AT4G02740
AT3G44850
AT5G40670
AT5G52230
AT3G27460
AT3G20170
AT4G38890
AT3G06880
AT3G24420
AT5G64170
AT1G01050
AT3G22590
AT3G26670
AT3G16990
AT3G52870
AT4G38600
AT3G13110
AT5G40010
AT1G20160
AT5G12330
AT1G34260
AT3G06060
AT3G13690
AT3G01090
AT3G04340
AT3G53560
AT5G27390
AT2G46890
AT3G54250
AT5G45580
AT3G57540
AT1G15740
AT3G15800
AT3G24010
AT4G38570
AT5G10170
AT1G07870
AT5G60570
AT1G80640
AT3G01680
AT2G37035
AT3G05580
AT3G09080
AT3G20530
AT4G28230
AT5G24490
AT2G26640
AT3G51060
AT3G22620
AT3G05520
AT5G53490
AT5G11300
AT5G13950
AT1G80660
AT2G37025
AT5G17050
AT3G02560
AT3G62260
AT3G46740
AT4G28540
AT4G28210
AT3G58110
AT3G04080
AT3G57062
AT3G04060
AT5G57550
AT5G63700
AT3G60370
AT3G61680
AT2G18700
AT5G13420
AT5G65110
AT3G51470
AT3G47610
AT3G11560
AT1G34210
AT3G09050
AT3G19610
AT2G21260
AT3G26085
AT5G52210
AT3G56990
AT5G51300
AT3G13772
AT3G44590
AT1G30360
AT5G65670
AT3G29320
AT2G47070
AT3G04870
AT5G22090
AT3G01610
AT3G06270
AT3G14067
AT3G14960
AT3G19100
AT3G19870
AT3G23990
AT2G18680
AT2G23740
AT2G33290
AT3G26100
AT3G26400
AT3G27325
AT3G27350
AT3G28750
AT3G43920
AT3G46790
AT3G59820
AT3G63340
AT5G05690
AT5G09620
AT5G13390
AT5G19120
AT5G19770
AT5G20020
AT4G38870
AT4G17770
AT4G17483
AT4G17440
AT5G39960
AT5G45540
AT5G45490
AT5G26742
AT5G53450
AT4G27190
AT3G06210
AT3G44620
AT3G61280
AT5G16840
AT5G40000
AT3G18840
AT3G17310
AT5G12080
AT3G06420
AT5G15660
AT2G30020
AT5G27000
AT5G44200
AT3G13435
AT3G29035
AT5G45200
AT3G20180
AT5G55260
AT3G55646
AT3G24630
AT5G53400
AT5G64180
AT5G48390
AT3G17000
AT3G53430
AT5G58860
AT5G58770
AT5G58640
AT1G30330
AT3G18820
AT3G28730
AT3G01100
AT5G44180
AT5G23860
AT5G01710
AT3G51050
AT2G13620
AT1G15750
AT5G53890
AT5G13930
AT2G48160
AT3G09085
AT3G03070
AT5G53500
AT5G66010
AT3G61670
AT5G65270
AT3G43240
AT4G16790
AT3G14940
AT5G25520
AT3G02460
AT3G04090
AT3G57510
AT5G64813
AT5G49110
AT5G19020
AT3G22170
AT3G11590
AT3G53500
AT3G51480
AT5G58110
AT3G53400
AT5G08750
AT3G11570
AT3G19615
AT3G10390
AT5G14690
AT5G45560
AT1G20110
AT5G08570
AT5G14710
AT3G02540
AT5G09430
AT5G62750
AT3G02160
AT3G44600
AT5G27700
